# Supplementary material for: Genome-Wide Identification, Diversification, and Expression Analysis of Lectin Receptor-Like Kinase (LecRLK) Gene Family in Cucumber under Biotic Stress
Source: Int J Mol Sci. 2021 Jun 19;22(12):6585. doi: 10.3390/ijms22126585 (PMC8234520; doi:10.3390/ijms22126585)
Supplement: Supplementary file 1 [file ijms-22-06585-s001.zip › Supplementary Tables.xlsx]

## Sheet: Table S1
Table S1	The basic information of LecRLK genes identified in cucumber
Gene ID	Protien Identifier	Chromosome Location	CDS Length (bp)		Protein Properties			Subcellular Prediction	Gene Duplications
				Protein Length (aa)	MW (kDa)	pI	GRAVY
CsaV3_4G025190.1	CsaLecRLK1	Chr4:14786618-14788152	2064	687	76.4393	6.73	-0.182	plas: 13, vacu: 1	WGD or Segmental
CsaV3_3G034700.1	CsaLecRLK2	Chr3:29333369-29335516	2148	715	79.3149	8.11	-0.12	plas: 8, nucl: 2, E.R.: 2, mito: 1, pero: 1	Tandem
CsaV3_4G025210.1	CsaLecRLK3	Chr4:14804129-14806108	1980	659	73.506	6.27	-0.078	vacu: 4, extr: 3, mito: 2, golg: 2, chlo: 1, plas: 1, E.R.: 1	Proximal
CsaV3_3G034690.1	CsaLecRLK4	Chr3:29330258-29331640	1986	661	73.3146	5.53	-0.037	plas: 13, golg: 1	Tandem
CsaV3_3G034680.1	CsaLecRLK5	Chr3:29326646-29328031	2052	683	75.1428	6.96	-0.039	plas: 12, vacu: 1, E.R.: 1	WGD or Segmental
CsaV3_3G033480.1	CsaLecRLK6	Chr3:28757032-28759035	2004	667	74.2191	6.55	-0.26	extr: 3, cyto: 2, vacu: 2, E.R.: 2, golg: 2, chlo: 1, mito: 1, plas: 1	Tandem
CsaV3_3G033470.1	CsaLecRLK7	Chr3:28752000-28754012	2013	670	74.0872	5.29	-0.057	plas: 10, vacu: 3, E.R.: 1	Tandem
CsaV3_1G012330.1	CsaLecRLK8	Chr1:7649268-7651325	2058	685	76.1268	6.06	-0.12	plas: 10, E.R.: 2, vacu: 1, golg: 1	Dispersed
CsaV3_7G004490.1	CsaLecRLK9	Chr7:3219761-3221818	2058	685	76.1898	5.78	-0.073	extr: 4, vacu: 3, mito: 2, golg: 2, chlo: 1, plas: 1, E.R.: 1	Dispersed
CsaV3_1G001140.1	CsaLecRLK10	Chr1:640563-642539	1977	658	73.7999	5.36	-0.116	vacu: 6, chlo: 2, mito: 2, cyto: 1, plas: 1, extr: 1, golg: 1	Dispersed
CsaV3_3G038760.1	CsaLecRLK11	Chr3:31895632-31897608	1977	658	73.5899	5.57	-0.175	plas: 10.5, golg_plas: 7.5, golg: 3.5	Proximal
CsaV3_3G038740.1	CsaLecRLK12	Chr3:31891734-31893737	2004	667	74.3298	5.92	-0.159	plas: 8, vacu: 2, E.R.: 2, golg: 2	Proximal
CsaV3_7G002230.1	CsaLecRLK13	Chr7:1770486-1771791	2076	691	78.114	6.12	-0.329	plas: 11, mito: 1, E.R.: 1, pero: 1	Dispersed
CsaV3_3G035680.1	CsaLecRLK14	Chr3:29840323-29842482	2691	896	97.6637	7.92	-0.027	plas: 12, vacu: 1, E.R.: 1	WGD or Segmental
CsaV3_3G004230.1	CsaLecRLK15	Chr3:3588410-3590425	2016	671	73.7762	6.95	-0.096	plas: 8, vacu: 3, E.R.: 2, golg: 1	Dispersed
CsaV3_6G029650.1	CsaLecRLK16	Chr6:16922002-16923672	1671	556	61.1599	7.58	0.042	vacu: 6, mito: 3, chlo: 1, nucl: 1, plas: 1, E.R.: 1, golg: 1	WGD or Segmental
CsaV3_7G007210.1	CsaLecRLK17	Chr7:4501633-4503756	2124	707	79.7329	5.92	-0.297	plas: 8, E.R.: 3, vacu: 2, nucl: 1	Proximal
CsaV3_7G007180.1	CsaLecRLK18	Chr7:4496080-4498116	2037	678	75.3604	5.74	-0.187	extr: 3, mito: 2, vacu: 2, E.R.: 2, golg: 2, chlo: 1, cyto: 1, plas: 1	Tandem
CsaV3_7G007170.1	CsaLecRLK19	Chr7:4492722-4494854	2133	710	79.5311	6.36	-0.136	plas: 11, vacu: 2, E.R.: 1	Tandem
CsaV3_7G007120.1	CsaLecRLK20	Chr7:4467351-4468868	1518	505	56.3342	6.17	-0.222	chlo: 7, nucl: 4, mito: 2, vacu: 1	Dispersed
CsaV3_3G006980.1	CsaLecRLK21	Chr3:6288358-6288636	2058	685	76.4993	5.97	-0.258	vacu: 9, golg: 2, chlo: 1, plas: 1, extr: 1	Dispersed
CsaV3_2G036470.1	CsaLecRLK22	Chr2:24593581-24595533	1953	650	72.6471	6.37	-0.108	plas: 14	Tandem
CsaV3_2G036530.1	CsaLecRLK23	Chr2:24629676-24631631	1956	651	72.1891	6.26	-0.112	plas: 12, vacu: 1, E.R.: 1	Tandem
CsaV3_2G036490.1	CsaLecRLK24	Chr2:24608936-24610768	1833	610	68.4375	6.86	-0.31	cyto: 5, nucl: 3, vacu: 2, E.R.: 2, chlo: 1, plas: 1	Tandem
CsaV3_7G033220.1	CsaLecRLK1	Chr7:20971658-20972948	2556	851	97.0484	5.59	-0.268	plas: 5.5, golg_plas: 5, golg: 3.5, vacu: 3, E.R.: 2	Tandem
CsaV3_2G032100.1	CsaLecRLK2	Chr2:21183002-21185473	2472	823	90.6289	5.83	-0.173	plas: 8.5, golg_plas: 6.5, golg: 3.5, vacu: 1, E.R.: 1	WGD or Segmental
CsaV3_3G046410.1	CsaLecRLK3	Chr3:37883264-37885732	2469	822	90.8259	5.26	-0.152	extr: 4, nucl: 2, mito: 2, E.R.: 2, golg: 2, chlo: 1, plas: 1	WGD or Segmental
CsaV3_4G001580.1	CsaLecRLK4	Chr4:887891-889703	2460	819	92.0678	6.4	-0.198	plas: 9.5, golg_plas: 6.5, golg: 2.5, nucl: 1, vacu: 1	WGD or Segmental
CsaV3_4G028440.1	CsaLecRLK5	Chr4:17828790-17831399	2610	869	95.5338	6.27	0.046	plas: 9, E.R.: 2, golg: 2, vacu: 1	Proximal
CsaV3_4G027530.1	CsaLecRLK6	Chr4:16707916-16710474	2559	852	93.9872	6.83	0.143	plas: 10, vacu: 3, E.R.: 1	Dispersed
CsaV3_6G004740.1	CsaLecRLK7	Chr6:4017251-4019773	2523	840	91.9607	5.75	-0.135	vacu: 4, plas: 3, chlo: 2, golg: 2, nucl: 1, extr: 1, E.R.: 1	Dispersed
CsaV3_4G024000.1	CsaLecRLK8	Chr4:13993280-13995700	2421	806	90.1759	5.89	-0.172	plas: 10.5, golg_plas: 7, golg: 2.5, E.R.: 1	Tandem
CsaV3_3G021760.1	CsaLecRLK9	Chr3:18890512-18891751	2217	738	81.8063	5.85	-0.288	nucl: 12, extr: 2	Dispersed
CsaV3_7G004020.1	CsaLecRLK10	Chr7:2935506-2937986	2481	826	92.3899	8.23	-0.258	plas: 8, nucl: 2, vacu: 2, extr: 1, E.R.: 1	WGD or Segmental
CsaV3_6G049360.1	CsaLecRLK11	Chr6:28849942-28850611	2922	973	108.314	7.98	-0.161	plas: 9, E.R.: 2, nucl: 1, mito: 1, vacu: 1	Tandem
CsaV3_6G049320.1	CsaLecRLK12	Chr6:28828428-28829274	2055	684	75.4758	8.34	-0.185	plas: 10.5, golg_plas: 7.5, golg: 3.5	WGD or Segmental
CsaV3_6G049310.1	CsaLecRLK13	Chr6:28824485-28825295	2034	677	75.5792	6.55	-0.165	plas: 10.5, golg_plas: 7, golg: 2.5, vacu: 1	Tandem
CsaV3_1G011160.1	CsaLecRLK14	Chr1:6903507-6904320	2001	666	74.5343	6.8	-0.111	chlo: 12, extr: 1, vacu: 1	Proximal
CsaV3_1G011140.1	CsaLecRLK15	Chr1:6892215-6892995	1968	655	73.653	8.31	-0.164	plas: 6.5, golg_plas: 5.5, golg: 3.5, vacu: 2, E.R.: 2	WGD or Segmental
CsaV3_6G049380.1	CsaLecRLK16	Chr6:28865539-28866292	1977	658	73.4159	6.27	-0.19	vacu: 6, plas: 2, extr: 2, chlo: 1, nucl: 1, mito: 1, golg: 1	Tandem
CsaV3_6G049370.1	CsaLecRLK17	Chr6:28859930-28860668	1947	648	72.0934	5.96	-0.129	chlo: 6, nucl: 3, extr: 2, vacu: 2, plas: 1	WGD or Segmental
CsaV3_7G003960.1	CsaLecRLK18	Chr7:2910395-2910770	2151	716	80.4604	5.38	-0.34	cyto: 3, nucl: 2, extr: 2, E.R.: 2, chlo: 1, mito: 1, plas: 1, vacu: 1, golg: 1	WGD or Segmental
CsaV3_3G044210.1	CsaLecRLK19	Chr3:36066195-36067470	2445	814	91.0875	6.71	-0.149	extr: 3, vacu: 3, mito: 2, plas: 2, golg: 2, chlo: 1, E.R.: 1	WGD or Segmental
CsaV3_3G044200.1	CsaLecRLK20	Chr3:36056597-36057863	2433	810	91.8658	6.17	-0.133	plas: 8.5, golg_plas: 6, vacu: 3, golg: 2.5	WGD or Segmental
CsaV3_3G005840.1	CsaLecRLK21	Chr3:5058026-5059313	2460	819	92.5951	8.7	-0.266	nucl: 3, cyto: 2, plas: 2, extr: 2, vacu: 2, chlo: 1, mito: 1, E.R.: 1	Tandem
CsaV3_3G005830.1	CsaLecRLK22	Chr3:5053518-5054799	2454	817	92.52	7.92	-0.291	plas: 8, vacu: 4, extr: 1, E.R.: 1	WGD or Segmental
CsaV3_1G011590.1	CsaLecRLK23	Chr1:7185254-7186493	2400	799	90.0838	6.2	-0.152	extr: 4, E.R.: 2, golg: 2, chlo: 1, nucl: 1, cyto: 1, mito: 1, plas: 1, vacu: 1	Tandem
CsaV3_1G011520.1	CsaLecRLK24	Chr1:7207787-7209032	2403	800	90.4661	6.37	-0.24	chlo: 9, cyto: 2, mito: 1, plas: 1, extr: 1	Tandem
CsaV3_1G011580.1	CsaLecRLK25	Chr1:7179029-7179166	2691	896	101.155	7.18	-0.22	plas: 9.5, golg_plas: 5.5, chlo: 1, vacu: 1, E.R.: 1, pero: 1	WGD or Segmental
CsaV3_1G011530.1	CsaLecRLK26	Chr1:7148271-7149552	2001	666	74.5964	7.73	-0.144	chlo: 10, mito: 2, cyto: 1, plas: 1	Tandem
CsaV3_1G011570.1	CsaLecRLK27	Chr1:7175897-7177121	2373	790	89.5194	6.88	-0.267	chlo: 4, nucl: 3, E.R.: 3, cyto: 1, mito: 1, plas: 1, vacu: 1	WGD or Segmental
CsaV3_1G011550.1	CsaLecRLK28	Chr1:7158934-7160179	2391	796	90.2427	5.44	-0.237	chlo: 4, cyto: 4, nucl: 3, plas: 1, vacu: 1, E.R.: 1	Tandem
CsaV3_1G011480.1	CsaLecRLK29	Chr1:7122808-7124110	2523	840	95.2575	7.45	-0.254	plas: 10, golg: 2, vacu: 1, E.R.: 1	Tandem
CsaV3_1G011490.1	CsaLecRLK30	Chr1:7128405-7129707	2517	838	94.4428	8.15	-0.211	plas: 11, golg: 2, E.R.: 1	Tandem
CsaV3_1G011470.1	CsaLecRLK31	Chr1:7114093-7115389	1923	640	71.8232	5.46	-0.242	plas: 8.5, golg_plas: 6.5, golg: 3.5, vacu: 1, E.R.: 1	Tandem
CsaV3_1G011680.1	CsaLecRLK32	Chr1:7234651-7236019	2604	867	98.3878	5.27	-0.213	plas: 8, golg: 3, extr: 2, chlo: 1	Proximal
CsaV3_1G011660.1	CsaLecRLK33	Chr1:7223338-7224640	2520	839	94.8745	6.54	-0.193	chlo: 6, extr: 3, vacu: 2, nucl: 1, cyto: 1, plas: 1	WGD or Segmental
CsaV3_1G011650.1	CsaLecRLK34	Chr1:7219151-7220450	2499	832	94.0112	5.45	-0.146	extr: 3, golg: 3, vacu: 2, E.R.: 2, chlo: 1, nucl: 1, mito: 1, plas: 1	Tandem
CsaV3_1G011640.1	CsaLecRLK35	Chr1:7216883-7218167	2490	829	93.9856	6.72	-0.217	vacu: 5, extr: 2, E.R.: 2, golg: 2, chlo: 1, mito: 1, plas: 1	WGD or Segmental
CsaV3_6G049550.1	CsaLecRLK36	Chr6:28920783-28922094	2571	856	95.7999	5.49	-0.25	plas: 10.5, golg_plas: 7, golg: 2.5, vacu: 1	WGD or Segmental

## Sheet: Table S2
Table S2	The Gene Ontology (GO) of L-type and G-type LecRLKs in cucumber
L-type LecRLKS
Class	GO_Name	GO_ID	GO_Level	P_value	EnrichmentScore	HitsGenesCountsInSelectedSet	HitsGenesCountsInBackground	AllGenesCountsInSelectedSet	AllGenesCountsInBackground	GenesOfSelectedSetInGOterm	corrected p-value(BH method)
Molecular function	kinase activity	GO:0016301	5	2.22e-16	10.2423	16	681	16	6975	Csa_7G067430,Csa_2G439180,Csa_7G066840,Csa_3G048440,Csa_4G296230,Csa_1G004050,Csa_3G730920,Csa_7G067400,Csa_7G067410,Csa_3G730910,Csa_2G439150,Csa_2G439220,Csa_3G734050,Csa_6G338050,Csa_3G736960,Csa_2G439210,	1.11e-15
Molecular function	signaling receptor activity	GO:0038023	3	2.22e-16	41.5179	16	168	16	6975	Csa_7G067430,Csa_2G439180,Csa_7G066840,Csa_3G048440,Csa_4G296230,Csa_1G004050,Csa_3G730920,Csa_7G067400,Csa_7G067410,Csa_3G730910,Csa_2G439150,Csa_2G439220,Csa_3G734050,Csa_6G338050,Csa_3G736960,Csa_2G439210,	1.11e-15
Molecular function	transferase activity	GO:0016740	3	2.84e-10	3.93845	16	1771	16	6975	Csa_7G067430,Csa_2G439180,Csa_7G066840,Csa_3G048440,Csa_4G296230,Csa_1G004050,Csa_3G730920,Csa_7G067400,Csa_7G067410,Csa_3G730910,Csa_2G439150,Csa_2G439220,Csa_3G734050,Csa_6G338050,Csa_3G736960,Csa_2G439210,	4.73e-10
Molecular function	catalytic activity	GO:0003824	2	0.00126045	1.51696	16	4598	16	6975	Csa_7G067430,Csa_2G439180,Csa_7G066840,Csa_3G048440,Csa_4G296230,Csa_1G004050,Csa_3G730920,Csa_7G067400,Csa_7G067410,Csa_3G730910,Csa_2G439150,Csa_2G439220,Csa_3G734050,Csa_6G338050,Csa_3G736960,Csa_2G439210,	0.00157556
Cellular component	plasma membrane	GO:0005886	3	9.99e-15	3.61583	25	1744	25	6306	Csa_7G067430,Csa_7G048050,Csa_3G734030,Csa_2G439180,Csa_7G066840,Csa_1G073890,Csa_3G734040,Csa_3G048440,Csa_7G029930,Csa_4G296230,Csa_1G004050,Csa_3G730920,Csa_3G115060,Csa_7G067400,Csa_7G067410,Csa_3G806250,Csa_3G730910,Csa_4G296250,Csa_2G439150,Csa_2G439220,Csa_3G734050,Csa_6G338050,Csa_3G736960,Csa_3G806260,Csa_2G439210,	4e-14
Cellular component	membrane	GO:0016020	2	1.81e-12	2.93849	25	2146	25	6306	Csa_7G067430,Csa_7G048050,Csa_3G734030,Csa_2G439180,Csa_7G066840,Csa_1G073890,Csa_3G734040,Csa_3G048440,Csa_7G029930,Csa_4G296230,Csa_1G004050,Csa_3G730920,Csa_3G115060,Csa_7G067400,Csa_7G067410,Csa_3G806250,Csa_3G730910,Csa_4G296250,Csa_2G439150,Csa_2G439220,Csa_3G734050,Csa_6G338050,Csa_3G736960,Csa_3G806260,Csa_2G439210,	3.61e-12
Biological process	response to biotic stimulus	GO:0009607	3	0	255.867	16	30	16	7676	Csa_7G067430,Csa_2G439180,Csa_7G066840,Csa_3G048440,Csa_4G296230,Csa_1G004050,Csa_3G730920,Csa_7G067400,Csa_7G067410,Csa_3G730910,Csa_2G439150,Csa_2G439220,Csa_3G734050,Csa_6G338050,Csa_3G736960,Csa_2G439210,	0
Biological process	response to stress	GO:0006950	3	0	13.7563	16	558	16	7676	Csa_7G067430,Csa_2G439180,Csa_7G066840,Csa_3G048440,Csa_4G296230,Csa_1G004050,Csa_3G730920,Csa_7G067400,Csa_7G067410,Csa_3G730910,Csa_2G439150,Csa_2G439220,Csa_3G734050,Csa_6G338050,Csa_3G736960,Csa_2G439210,	0
Biological process	cell communication	GO:0007154	3	0	11.6127	16	661	16	7676	Csa_7G067430,Csa_2G439180,Csa_7G066840,Csa_3G048440,Csa_4G296230,Csa_1G004050,Csa_3G730920,Csa_7G067400,Csa_7G067410,Csa_3G730910,Csa_2G439150,Csa_2G439220,Csa_3G734050,Csa_6G338050,Csa_3G736960,Csa_2G439210,	0
Biological process	response to external stimulus	GO:0009605	3	2.22e-16	121.841	16	63	16	7676	Csa_7G067430,Csa_2G439180,Csa_7G066840,Csa_3G048440,Csa_4G296230,Csa_1G004050,Csa_3G730920,Csa_7G067400,Csa_7G067410,Csa_3G730910,Csa_2G439150,Csa_2G439220,Csa_3G734050,Csa_6G338050,Csa_3G736960,Csa_2G439210,	5.55e-16
Biological process	signal transduction	GO:0007165	5	3.33e-16	12.321	16	623	16	7676	Csa_7G067430,Csa_2G439180,Csa_7G066840,Csa_3G048440,Csa_4G296230,Csa_1G004050,Csa_3G730920,Csa_7G067400,Csa_7G067410,Csa_3G730910,Csa_2G439150,Csa_2G439220,Csa_3G734050,Csa_6G338050,Csa_3G736960,Csa_2G439210,	6.66e-16
Biological process	cellular protein modification process	GO:0006464	7	8.56e-13	5.65243	16	1358	16	7676	Csa_7G067430,Csa_2G439180,Csa_7G066840,Csa_3G048440,Csa_4G296230,Csa_1G004050,Csa_3G730920,Csa_7G067400,Csa_7G067410,Csa_3G730910,Csa_2G439150,Csa_2G439220,Csa_3G734050,Csa_6G338050,Csa_3G736960,Csa_2G439210,	1.43e-12
Biological process	protein metabolic process	GO:0019538	5	3.7e-10	3.87481	16	1981	16	7676	Csa_7G067430,Csa_2G439180,Csa_7G066840,Csa_3G048440,Csa_4G296230,Csa_1G004050,Csa_3G730920,Csa_7G067400,Csa_7G067410,Csa_3G730910,Csa_2G439150,Csa_2G439220,Csa_3G734050,Csa_6G338050,Csa_3G736960,Csa_2G439210,	5.29e-10
Biological process	metabolic process	GO:0008152	2	0.00427993	1.4056	16	5461	16	7676	Csa_7G067430,Csa_2G439180,Csa_7G066840,Csa_3G048440,Csa_4G296230,Csa_1G004050,Csa_3G730920,Csa_7G067400,Csa_7G067410,Csa_3G730910,Csa_2G439150,Csa_2G439220,Csa_3G734050,Csa_6G338050,Csa_3G736960,Csa_2G439210,	0.00534992
Biological process	cellular process	GO:0009987	2	0.0117397	1.31981	16	5816	16	7676	Csa_7G067430,Csa_2G439180,Csa_7G066840,Csa_3G048440,Csa_4G296230,Csa_1G004050,Csa_3G730920,Csa_7G067400,Csa_7G067410,Csa_3G730910,Csa_2G439150,Csa_2G439220,Csa_3G734050,Csa_6G338050,Csa_3G736960,Csa_2G439210,	0.0130441
G-type LecRLKS
Class	GO_Name	GO_ID	GO_Level	P_value	EnrichmentScore	HitsGenesCountsInSelectedSet	HitsGenesCountsInBackground	AllGenesCountsInSelectedSet	AllGenesCountsInBackground	GenesOfSelectedSetInGOterm	corrected p-value(BH method)
Molecular function	nucleotide binding	GO:0000166	5	0	35.0698	18	179	20	6975	Csa_1G071170,Csa_1G070600,Csa_1G071150,Csa_4G290170,Csa_6G516590,Csa_7G446780,Csa_1G071270,Csa_6G516500,Csa_4G005510,Csa_1G064800,Csa_7G045520,Csa_3G099580,Csa_6G052130,Csa_1G064820,Csa_6G516770,Csa_4G337890,Csa_6G516580,Csa_1G071280,	0
Molecular function	kinase activity	GO:0016301	5	4.55191e-15	8.70595	17	681	20	6975	Csa_1G071170,Csa_1G070600,Csa_1G071150,Csa_1G070620,Csa_6G516590,Csa_7G446780,Csa_1G071270,Csa_4G005510,Csa_7G045520,Csa_3G099580,Csa_1G070610,Csa_6G052130,Csa_1G064820,Csa_6G516770,Csa_4G337890,Csa_6G516580,Csa_1G071280,	1.59317e-14
Molecular function	transferase activity	GO:0016740	3	3.60962e-08	3.34768	17	1771	20	6975	Csa_1G071170,Csa_1G070600,Csa_1G071150,Csa_1G070620,Csa_6G516590,Csa_7G446780,Csa_1G071270,Csa_4G005510,Csa_7G045520,Csa_3G099580,Csa_1G070610,Csa_6G052130,Csa_1G064820,Csa_6G516770,Csa_4G337890,Csa_6G516580,Csa_1G071280,	8.42244e-08
Molecular function	binding	GO:0005488	2	4.80351e-07	2.58015	18	2433	20	6975	Csa_1G071170,Csa_1G070600,Csa_1G071150,Csa_4G290170,Csa_6G516590,Csa_7G446780,Csa_1G071270,Csa_6G516500,Csa_4G005510,Csa_1G064800,Csa_7G045520,Csa_3G099580,Csa_6G052130,Csa_1G064820,Csa_6G516770,Csa_4G337890,Csa_6G516580,Csa_1G071280,	8.40614e-07
Cellular component	membrane	GO:0016020	2	2.22045e-15	2.93849	31	2146	31	6306	Csa_1G071170,Csa_1G070600,Csa_1G071130,Csa_1G071150,Csa_3G878180,Csa_7G045580,Csa_1G070620,Csa_4G290170,Csa_6G516590,Csa_7G446780,Csa_1G071270,Csa_6G516500,Csa_1G071200,Csa_1G071190,Csa_4G005510,Csa_2G381790,Csa_1G064800,Csa_1G071790,Csa_7G045520,Csa_3G099580,Csa_6G516600,Csa_1G070610,Csa_6G052130,Csa_6G515490,Csa_1G064820,Csa_3G850630,Csa_6G516770,Csa_4G337890,Csa_6G516580,Csa_1G071280,Csa_1G071…	8.88178e-15
Biological process	pollination	GO:0009856	3	1.11022e-16	295.231	20	20	26	7676	Csa_1G071170,Csa_1G070600,Csa_3G361150,Csa_1G071130,Csa_1G071150,Csa_7G045580,Csa_1G070620,Csa_1G071270,Csa_1G071200,Csa_1G071190,Csa_1G071790,Csa_7G045520,Csa_3G099580,Csa_1G070610,Csa_6G052130,Csa_3G850630,Csa_6G516770,Csa_1G071280,Csa_1G071260,Csa_1G071240,	8.88178e-16
Biological process	cell communication	GO:0007154	3	3.33067e-16	8.93285	20	661	26	7676	Csa_1G071170,Csa_1G070600,Csa_3G361150,Csa_1G071130,Csa_1G071150,Csa_7G045580,Csa_1G070620,Csa_1G071270,Csa_1G071200,Csa_1G071190,Csa_1G071790,Csa_7G045520,Csa_3G099580,Csa_1G070610,Csa_6G052130,Csa_3G850630,Csa_6G516770,Csa_1G071280,Csa_1G071260,Csa_1G071240,	1.33227e-15
Biological process	reproduction	GO:0000003	2	5.55112e-16	41.291	20	143	26	7676	Csa_1G071170,Csa_1G070600,Csa_3G361150,Csa_1G071130,Csa_1G071150,Csa_7G045580,Csa_1G070620,Csa_1G071270,Csa_1G071200,Csa_1G071190,Csa_1G071790,Csa_7G045520,Csa_3G099580,Csa_1G070610,Csa_6G052130,Csa_3G850630,Csa_6G516770,Csa_1G071280,Csa_1G071260,Csa_1G071240,	1.4803e-15
Biological process	cellular protein modification process	GO:0006464	7	9.24518e-08	3.69582	17	1358	26	7676	Csa_1G071170,Csa_1G070600,Csa_1G071150,Csa_1G070620,Csa_6G516590,Csa_7G446780,Csa_1G071270,Csa_4G005510,Csa_7G045520,Csa_3G099580,Csa_1G070610,Csa_6G052130,Csa_1G064820,Csa_6G516770,Csa_4G337890,Csa_6G516580,Csa_1G071280,	1.84904e-07
Biological process	protein metabolic process	GO:0019538	5	2.47233e-05	2.53353	17	1981	26	7676	Csa_1G071170,Csa_1G070600,Csa_1G071150,Csa_1G070620,Csa_6G516590,Csa_7G446780,Csa_1G071270,Csa_4G005510,Csa_7G045520,Csa_3G099580,Csa_1G070610,Csa_6G052130,Csa_1G064820,Csa_6G516770,Csa_4G337890,Csa_6G516580,Csa_1G071280,	3.95573e-05
Biological process	cellular process	GO:0009987	2	0.000725821	1.31981	26	5816	26	7676	Csa_1G071170,Csa_1G070600,Csa_3G361150,Csa_1G071130,Csa_1G071150,Csa_7G045580,Csa_1G070620,Csa_6G516590,Csa_7G446780,Csa_1G071270,Csa_1G071200,Csa_1G071190,Csa_4G005510,Csa_1G071790,Csa_7G045520,Csa_3G099580,Csa_1G070610,Csa_6G052130,Csa_1G064820,Csa_3G850630,Csa_6G516770,Csa_4G337890,Csa_6G516580,Csa_1G071280,Csa_1G071260,Csa_1G071240,	0.000967761

## Sheet: Table S3
Table S4	Cis-Elements of LecRLKs types genes in cucumber
	Cis-Elements	Functions	CsaV3_1G001140.1	CsaV3_1G011140.1	CsaV3_1G011160.1	CsaV3_1G011470.1	CsaV3_1G011480.1	CsaV3_1G011490.1	CsaV3_1G011520.1	CsaV3_1G011530.1	CsaV3_1G011550.1	CsaV3_1G011570.1	CsaV3_1G011580.1	CsaV3_1G011590.1	CsaV3_1G011640.1	CsaV3_1G011650.1	CsaV3_1G011660.1	CsaV3_1G011680	CsaV3_1G012330	CsaV3_2G032100	CsaV3_2G036470	CsaV3_2G036490	CsaV3_2G036530	CsaV3_2G036540	CsaV3_3G004230	CsaV3_3G005830	CsaV3_3G005840	CsaV3_3G006980	CsaV3_3G021760	CsaV3_3G033470	CsaV3_3G033480	CsaV3_3G034680	CsaV3_3G034690	CsaV3_3G034700	CsaV3_3G035680	CsaV3_3G038740	CsaV3_3G038760	CsaV3_3G044200	CsaV3_3G044210	CsaV3_3G046410	CsaV3_4G001580	CsaV3_4G024000	CsaV3_4G025190	CsaV3_4G025210	CsaV3_4G027530	CsaV3_4G028440	CsaV3_6G004740	CsaV3_6G029650	CsaV3_6G049310
Hormones	CGTCA-motif	cis-acting regulatory element involved in the MeJA-responsiveness	+	+	+	+	+	+	+		+	+	+	+	+		+	+	+		+	+	+	+		+	+		+	+	+	+		+	+	+	+			+		+	+	+	+	+	+	+	+
	TGACG-motif	cis-acting regulatory element involved in the MeJA-responsiveness	+	+	+	+	+	+	+		+	+	+	+	+		+	+	+		+	+	+	+	+	+	+		+	+	+	+	+	+	+	+	+		+	+	+	+	+	+	+	+	+	+	+
	ERE-motif	ethylene-responsive element
	GARE-motif	gibberellin-responsive element	+			+		+	+		+	+				+		+	+								+		+		+	+	+					+	+	+		+				+			+
	P-BOX	gibberellin-responsive element			+	+	+		+					+											+						+				+		+		+		+	+					+
	TATC-Box	cis-acting element involved in gibberellin-responsiveness								+					+	+				+	+	+			+					+														+	+
	ABRE	cis-acting element involved in the abscisic acid responsiveness	+	+	+	+	+	+	+				+	+	+		+	+	+		+		+	+	+		+				+	+	+		+	+	+		+	+			+	+	+	+
	motif IIb	abscisic acid responsive element
	AuxRR-Core	cis-acting regulatory element involved in auxin responsiveness									+	+			+	+	+	+			+			+								+	+														+
	TGA-Box	part of an auxin-responsive element
	TGA-Element	auxin-responsive element	+	+	+	+		+	+			+	+	+		+	+	+	+	+	+	+		+		+		+		+	+		+		+					+		+	+					+	+
	AuxRE	part of an auxin-responsive element
	SARE	cis-acting element involved in salicylic acid responsiveness
	TCA-Element	cis-acting element involved in salicylic acid responsiveness			+	+	+	+	+	+			+			+	+	+		+	+		+	+	+	+		+		+		+		+						+		+	+			+
Light	AE-BOX	part of a module for light response														+	+	+	+	+		+			+	+			+	+				+	+			+		+		+					+	+	+
	BOX 4	part of a conserved DNA module involved in light responsiveness	+				+				+	+	+	+		+		+	+		+	+	+	+		+		+	+						+		+	+					+	+			+	+
	Box I	light responsive element
	CATT-motifs	part of a light responsive element
	Gap-Box	part of a light responsive element							+										+			+						+												+
	I-Box	part of a light responsive element	+		+	+	+	+						+	+	+		+		+	+	+	+		+	+	+	+	+	+					+	+		+	+					+	+		+
	L-Box	part of a light responsive element																																												+		+
	LAMP-ELEMENTS	part of a light responsive element													+								+	+																+								+
	TCT-motifs	part of a light responsive element			+	+		+	+		+	+	+	+		+	+				+		+		+	+	+	+	+	+	+	+	+	+									+	+	+	+	+
	4cl-CMA2b	light responsive element																+	+
	GT1-motif	light responsive element	+			+	+	+						+	+	+	+	+	+						+								+		+			+	+			+		+			+
	MRE	MYB binding site involved in light responsiveness					+	+			+		+				+				+		+	+								+		+			+
	3-AFI Binding site	light responsive element																			+	+			+										+								+
	ACE	cis-acting element involved in light responsiveness		+			+				+	+	+	+							+						+										+				+
	AT1-motif	light responsive element																	+
	G-Box	cis-acting regulatory element involved in light responsiveness	+	+	+	+	+	+	+	+	+	+	+	+	+		+	+			+		+	+		+	+		+	+	+		+		+	+	+	+	+	+			+	+	+	+	+
	GA-motif	part of a light responsive element									+																																	+
	GAG-motif	part of a light responsive element
	GATA-motif	part of a light responsive element			+				+	+		+	+		+			+	+	+	+	+				+	+				+	+										+	+		+	+
	Sp1	part of a light responsive element											+
	as-2-Box	involved in shoot-specific expression and light responsiveness			+
	Box II	part of a light responsive element																														+
	ATCT-motif	part of a conserved DNA module involved in light responsiveness																		+							+			+				+										+
	TCCC-motif	part of a light responsive element				+													+			+				+						+			+					+	+		+	+	+	+	+	+
	C-Box	cis-acting regulatory element involved in light responsiveness
	chs-CMA1a	part of a light responsive element					+					+				+
	chs-Unit 1 m1	part of a light responsive element					+
	ATC-motif	part of a conserved DNA module involved in light responsiveness																																						+	+							+
	CG-motif	part of a light responsive element
	GATT-motif	part of a light responsive element																		+
	rbcS-CMA7a	part of a light responsive element
	MNF1	light responsive element
	chs-CMA2b	part of a light responsive element						+
	CAG-motif	part of a light responsive element													+
	4cl-CMA1b	part of a light responsive element
	ATCC-motif	part of a conserved DNA module involved in light responsiveness
	LS7	part of a light responsive element
	TGG-motif	part of a light responsive element
	chs-CMA2a	part of a light responsive element									+									+							+							+															+
	GTGGC-motif	part of a light responsive element		+													+																					+
	AAAC-motif	light responsive element
	H-box	cis-acting regulatory element involved in light responsiveness
	OBP-1 site	cis-acting regulatory element
	sbp-CMA1c	part of a light responsive element
	Box II -like sequence	cis-acting regulatory element
	ACA-motif	part of gapA in (gapA-CMA1) involved with light responsiveness
	TGGCA	part of a light responsive element
Essential Element	CAAT-BOX	common cis-acting element in promoter and enhancer regions	+	+	+	+	+	+	+	+	+	+	+	+	+	+	+	+	+	+	+	+	+	+	+	+	+	+	+	+	+	+	+	+	+	+	+	+	+	+	+	+	+	+	+	+	+	+	+
	TATA-BOX	core promoter element around -30 of transcription start	+	+	+	+	+	+	+	+	+	+	+	+	+	+	+	+	+	+	+	+	+	+	+	+	+	+	+	+	+	+	+	+	+	+	+		+	+	+	+		+	+		+	+	+
Enhancer	5UTR Py-rich stretch	cis-acting element conferring high transcription levels
	TA-Rich Region	Enhancer
	GC-motif	enhancer-like element involved in anoxic specific inducibility																			+											+			+						+	+			+
Stresses	HSE	cis-acting element involved in heat stress responsiveness
	MBS	MYB binding site involved in drought-inducibility		+	+	+	+	+		+	+	+	+	+	+		+	+	+		+	+		+	+	+	+	+	+	+			+		+	+	+		+	+		+		+	+		+
	Skn-1-motif	cis-acting regulatory element required for endosperm expression																					+
	TC-Rich repeats	cis-acting element involved in defense and stress responsiveness	+	+	+		+				+	+	+	+		+	+					+	+								+		+				+	+				+				+
	LTR	cis-acting element involved in low-temperature responsiveness	+					+	+			+	+	+	+	+	+		+	+					+	+	+	+				+	+	+	+	+	+			+	+	+	+	+	+		+	+	+
	WUN-motif	wound-responsive element				+												+	+		+					+			+	+					+	+				+		+		+	+		+
	MBSII	MYB binding site involved in flavonoid biosynthetic genes regulation
	MBSI	MYB binding site involved in flavonoid biosynthetic genes regulation
	DRE	"cis-acting element involved in dehydration, low-temp, salt stresses
	NON-Box	cis-acting regulatory element related to meristem specific activation				+
Other regulatory Stress Factors	ARE	cis-acting regulatory element essential for the anaerobic induction	+	+		+	+	+	+	+	+	+	+	+	+	+	+	+	+	+	+	+	+	+	+	+	+	+		+	+		+		+		+	+	+	+	+	+	+	+	+	+	+	+	+
	Box-W1	fungal elicitor responsive element
	AT-Rich Sequence	MYBHv1 binding site
	ELI-Box3	elicitor-responsive element
	CCAAT-Box	MYBHv1 binding site			+		+	+												+	+			+	+				+		+		+	+	+	+	+		+	+		+	+		+	+	+	+
	HD-ZIP 3	protein binding site
	MSA-Like	cis-acting element involved in cell cycle regulation																		+																							+
	BOX III	protein binding site						+
	CAT-BOX	cis-acting regulatory element related to meristem expression		+						+	+	+	+	+							+	+	+	+		+		+			+	+	+	+	+	+	+			+		+	+	+	+	+	+	+	+
	RY-Element	cis-acting regulatory element involved in seed-specific regulation									+	+	+																									+	+
	o2-site	cis-acting regulatory element involved in zein metabolism regulation		+	+	+	+	+				+		+	+	+	+	+	+		+	+	+			+	+	+		+				+		+	+			+		+		+
	as1	cis-acting regulatory element involved in the root-specific expression
	AT-Rich Element	binding site of AT-rich DNA binding protein (ATBP-1)				+	+									+	+								+									+									+			+
	GCN4-motif	cis-regulatory element involved in endosperm expression																			+														+					+						+
	HD-ZIP 1	element involved in differentiation of the palisade mesophyll cells																								+															+								+
	HD-ZIP 2	element involved in the control of leaf morphology development
	OCT	cis-acting regulatory element related to meristem specific activation
	3-AF3 binding site	part of a conserved DNA module array									+	+										+												+
	A-Box	cis-acting regulatory element	+	+			+											+		+						+							+		+						+				+		+
	CCGTCC-Box	cis-acting regulatory element related to meristem specific activation
	motif I	cis-acting regulatory element root specific
	AACA-motif	involved in endosperm-specific negative expression																																	+
	OBP-site	cis-acting regulatory element
	CE3	cis-acting element involved in ABA and VP1 responsiveness
	dOCT	cis-acting regulatory element related to meristem specific activation
	ATGCAAAT motif	cis-acting regulatory element associated to the TGAGTCA motif
	HMG-TATA-region	cis-acting regulatory element
	EIRE	elicitor-responsive element
[truncated: 14 more columns]

## Sheet: Table S4
Table S4. Protein sequences of L-type and G-type LecRLKs in cucumber used for phylogenetic tree construction.
L-type	G-Type
>CsaV3_1G001140.1	>CsaV3_1G011140.1
MEPRRRRRPPLLLLLLQLCIFFLFFFSSYAVDFFFNSFSNESNGTDFILISDARFDSPVIRLNNDSNQNSIGRVFYHTKLTMKPTSNFSKISSFSTSFVF	MLIFPTFFIICFIIHGNSQTADQYPYRSCSSANFTQSSTYHSILNLLLSNLSAHAPGTNGFFNTSIARPPNDAVYGLFQCRGDVTNTTCRNCVTSATKNS
SILLEDATSPGFGLAFVLSNSTSPPGVIAGQYFGLFTNSTTHVVAPLLAVEFDTGRNTEFNDPDDSHIGIDLNSVLSSKIHGAGYFGSNGQFIPIQMRNG	AEQFCPLSQGAVVWYDECIFRYSSHSFFSVISLRPGLLAHNEADIGIDTARFNQLVMSTLRHTAASASSVDELFAKQHTYFTSDITLYTLAQCTRDLSYL
QNLRAWIEFDGANFEINVTIAPIGIPRPSIPTLSFRDPLIANYVSTEMFVGFSASKTKWVEAQRILAWSFSDTGVARDINTTNFPVFMRESPPSPLSPGS	DCQQCLAQSIDYVPNCCANKRGARVLFPSCFVRYEIYNFYEFTSNNSVQTPPPSLPSSPPGENKVSRVSIVAIVVPIAITVSIILVAVGWWFLHRRAKKK
VAGIVIGCVLFVIIVSGFGFFWYWRKNRAKEEDEEIEDWELEYWPHRFSNEELSQATDKFSEENLLGSGGFGRVFKGTLPNHTEIAVKCVNHDSKQGLKE	YSPVKEDSVIDEMSTAESLQFDFKTINDATNNFSEENRLGEGGFGAVYKGRLENGQEIAVKRLSRGSSQGFEEFKNEVMLVAKLQHRNLVKLLGFCLDGG
FMAEISSMGRLQHKNLVQMRGWCRKKNELMLVYDYMPNGSLNRWIFDKPTTLLSWKQRRRVLGDVAEGLNYLHHGWDQVVIHRDIKSSNVLLDSEMRGRV	EKILIYEYIPNKSLNFFLFDPKRQRELDWLKRYKIIHGIARGMLYLHEDSRLRIIHRDLKASNILLDKNMNPKISDFGLARIVQVDQTQGNTNRIVGTYG
GDFGLAKLYQHGETPNTTRIVGTLGYLAPEIATVATPTAASDVYSFGVVVLEVVCGRRPIELAAEEEEMVLIDWVRDLYSAGRLIAAADSRIREEYETEE	YMAPEYAMHGNFSLKSDVYSFGVIVFEILSGKKNNTFYLSDVAEDIMTHAWKLWTDGTSLTLLDASLRESYSKRQALRCIHIALLCVQHDPLCRPSMASI
IELMLKLGLACCHPNPERRPTMREVVAVLIGEQPSAESVELLSGLAGGMVDDTRNVDI	VLMLSSHSTSLPLPKEPAFSMRSKDGGIVIESDRSTRKSDHSSTNEISMSELCPR
>CsaV3_1G012330.1	>CsaV3_1G011160.1
MAPFKLQFLLLSFPLLLFSSISSLDFLFNRFNSTNISLYGNATIDSSFIALTNQTGFSIGRALFPSKIPTKSPNSSSILPFSTSFIFAMAPYRDVLPGHG	MLNFLTFIFLLTLLTHAYAQNQASYPYRRCLTGNFTQNSTYHANLNLLFSTLSTNGPPANRFFKSSVGRSPNDTVYGLFQCRGDVTNATCRTFLATATRD
LVFICVPTTGIEGTSAAQNLGFLNFTLNGNPNNHVFGVEFDVFENEEFSDPDDNHVGINLNSLTSFITEEAGFWSDGGPNAAGTLNRLRLNSGENYQVWI	AVRLYCPIAKGAVIWYDEIIFHYSDQPFFSIITSTPNLALLNSAEIDVDKIRFNQLVMSTLRATAALAASSVGELFATQMANFTQDRNIYTLAQCTDDLS
DYSDFRMNVTMAPAGMKKPRRPLINTSLNLSGIFMDEMYMGFTSSTGQLVQGHNILAWSFSNTNFSLSESLITTGLPSFLLPKDPITKSKWFIAGVTAGG	NTDCVECLRQATSGIPGCCTDKLGGRVLLPSCFVRYEVYSFYEISIPPPATPTPNSTIPTRPLLPSSSPPPGERRSSTVLIVAIVAPITVSILLFFVGCC
FLVVCFFATILGILIADYRRKARLRAEMEDWELEYWPHRLTYQEIESATKGFAEENVIGIGGNGKVHKGILAGGSSEVAVKRISHDNDGMREFLAEISSI	FLRQRAKRRNSAVKEDSVVNEMTTADSLQFDFKKIEAATNKFSEENKLGEGGFGSVFKGMLEDGQEIAVKRLSRGSLQGSEEFKNEVMLVAKLQHRNLVR
GRLKHRNLVSLKGWCKKEKGNFLLVYDFMENGSLDKWVFDCDERNMLSWEDRIRVLKNVATGVLYLHEGWESKVLHRDIKASNVLLDKDMNGRLGDFGLA	LLGFCLEGEEKILIYEFIPNKSLDFLLFDEEGQKQLNWLKRYRIINGIARGILYLHEDSRLRIIHRDLKASNILLDEDMNAKISDFGMARIVQMDQSQGN
RVHGHGQVASTTRIVGTMGYIAPELIRTGRASTQSDVFGFGVLILEVMCGRRPIEEGKPPLVDWVRQLAIEGKITAALDSRLRKKGEWNEEEVGRVLHLG	TSRIVGTYGYMSPEYAMHGNFSMKSDVYSFGVLVLEMISGMKNSTFYLSNLAEDILTYAWALWKDGIPLELLDPTLKDSYSRNEVLRCIHIALLCVQEDP
LVCAHVDPNNRPTMRQIVKVLEGKIELDESESESMNAYLLQRLKSEGMLCDSGVGFGKNLHPTFEDFLQSYSTSLSWTNSSVTGR	NSRPSMASIVLMLNSYSVTLPIPKEPALFMRSKDNNGTTIGSDHSSNKSTTKWSVNETSISELHPR
>CsaV3_2G036470.1	>CsaV3_1G011470.1
MLTHIFLLFLVFPYLPLLVDSIYFKIDQIKPNENRLLYQGDAVPNNGGIIFSDPAYSCLVGQAIYKDAIPIWDSQTEKLTDFTTQFSFTIDTQNALHYGN	MNPLPPKPAVFFISLFLVIFVGTRFSIAIDTSNSTIQIIKDGDHLVSTNKNFTLGFFSLNNSTTPRYVGIWYSQIPQLTLVWVANRNQPLNHTSGTFALD
GVAFFLAPAGFHIPPNSAGGYLGLFNKTYTESSINQIVHVEFDSYPNEWDPNFEHVGININSVSSSNFTKWNVSLHSLDTVDVFISYDSTTKYLSVSWNY	PHGNVVLFTPSQTISLWSTNTTIQSNDDVSIELQNTGNLALIERHSQKVIWQSFDYPSHVFLPYMKLGLNRQTGFSWFLTSWKALDDPGTGNFSCKIDPT
EKTPISLENTTLSYMVDLMKILPQWATVGFSAATGAYLERHLLFSWEFNSSLEMKETVGVGTEKNGKKVDVIVGVTVSVGASILMAIVAFVVRRRLKQKK	GYPQLILYNGNVPRWRVGSWTGEKWSGVPEMRRSFIFNTTYIDNTQEISIMDGVTTDTVLTSMTLDESGLLHRSTWSEQDNKWIDYWWAPTEWCDTYNRC
RKSEKKVAEEINLTSINDDLERGAGPRRFSHKLLAMATNNFSNERKLGQGGFGAVYRGYIPDIDLAVAVKKISRGSRQGRKEYITEVKIISRLRHRNLVQ	DPNTNCDQYDTEQFYCKCLPGFEPRSNQSWLLSNPSGGCIRKRPNAMCRSGEGFVTVSRVKVPDTSMASADLSMSLEACAQACLNDCNCTAYASANELTR
LVGWCHDKGEFLLVYEFMPNGSLDSHLFGKRAHLAWAVRYKVALGLASALLYLHEEGEQCVVHRDIKSSNVMLDSNFNVKLGDFGLARLMDHELGAQTTG	SGCLMWHGDLIDTRTFANTGQDLHVRVDAIELAQYTQNSNRPSTKKVIVIVVVSVVALVLLVTSLIYLWKLARKRRERSTSLSYDLGNTLNPNEFDESRT
LVGTLGYLAPEYISTGRASKESDVFSFGVVALEIATGRMSRTSMEAESHKGLVEWVWNLYGSAQLIDGMDEKMQSDFDKKQVECLMLVGLWSAYPDPNLR	NSDLPIYDFLTIAKATDAFSLNNKLGKGGFGAVYKVWELWKLDNAMELVDSSLEGSSFEYEITRCLQIGLLCVQEDPTDRPTMSTVVFMLENEANLPCPK
PSIKQVIQVLNFETTMPNLPNKMPVPIYSAPPTSMSSNEASITVSLDMGR	KPAFILKRKISEGDPSTSTKSSTEGVNSVNDLTISVLAAR
>CsaV3_2G036490.1	>CsaV3_1G011480.1
MQYQGDAVASNGKILLSGPKSYSHVGRVIYKDTIPIWDSKTRKLTDFSTHFTFSIDTQNRTKYGSGIAFFLAPPDSQIPTNSAGGYLGLYNKTYKNTPIN	MNPLPPKRAVFLISLFLLIFVGSYFSDGLQINSNHSTIPIIKDGDHSVSSNKNFVLGFFSLNNSTTTRYVGIWYNQIPQQTIVWVANRNQPLNDTSGTFA
QILHVEFDTHINDEWDPSYEHVGININSVSSSNTTHFNVTLHSGDLADVWIDYSSTTKNLSVSWKYQKTSTSLENTTLSYHIDLRDILPEWVTVGITGAN	LDSHGNVIVFSPTQTISLWSTNTTIQSKDDVLFELQNTGNLALIERKTQKVIWQSFDYPSHVLLPYMKLGLNRRTGFSWFLTSWKAQDDPGTGSFSVRIN
GANVERHTLFSWEFNSTLDMKQPSKDSGNKVTVIVGVTVSVGVLIIVLFAVLWWLKRKKRKLGEEENLEEVNLTSINDDLETGAGPRRFSHKLLAMATNN	LTGYPQLILYNGSFPRWRGGPWTGKRWSGVPEMTRAFAINTSYVDNSEEIFITNGLMDDTFLMRMTLDESGLVHRTIWNQQEKTSTEVWSAPDEFCDSYN
FSNERKLGEGGFGAVYRGYIPSIDLTVAVKKISRGSRQGRNEYITEVKIISRLRHRNLVQLIGWCHDKGEFLLVYEFMSNGSLDSHLFGKRTPLGWTVRY	RCGLNSNCDPYNVEQFQCTCLPGFEPWSNQSWFFRNPLGGCIRKRLNTTCRSGEGFVKVVYVKVPDTSTALVDESMSLKSCEQACLSNCNCTAYTSANEM
KIALGLASALLYLHEEWEQCVVHRDIKSSNVMLDSNFNVKLGDFGLARLMEHELGARTTRLAGTLGYLAPEYISTNRASKESDVFSFGVVALEIATGKKS	TGTGCMMWHGDLVDTRTYVNTGQDLYVRVDAIELAEYAKRKSKRYPTKKVIAIVVGSFVALVLLVTLLIYLWGTTRKMNDTEKERLRCLNLNLRESPNSE
RTSLEEESHKGLVEWVWDLYGSGQLHVGIDEKLHSDYDKKQVECLMLVGLWSAYPDPNLRPSIKQVIQVLSFETMMPNLPNKMPVPTYPAPSTSTSSNEH	FDESRTGSDFPVFDLLTIAEATDHFSINNKLGEGGFGAVYKGKFKNGEEIAVKRLAKNSRQGVGEFKNEVALIAKLQHRNLVRVLGYCVYKNEEKMLVYE
SFTVSLDMGR	YLPNKSLDYFIFDATKRVLLNWKRRFEIIRGIARGILYLHQDSRLKIIHRDLKASNILLDADLNPKIADFGMARIFGQDQIQANTNRIVGTYGYMSPEYA
>CsaV3_2G036530.1	MEGLFSVKSDVYSFGVLVLELITGKRNNYDFTYLNLVGHVWELWKLDNAMEIVDSSLEESSCGYEIMRCLQIGLLCVQEDPTDRPTMSTVTFMLENEVEV
MANFLYVFSMLSHFILFLNLPLSVISVSFKIDQFKSDDNTILYQGDAVVLGGEILLSDPEFSCHVGRAIYKDPIQIWDSETAKLTDFTTHFTFTIDTQKV	PSPKKPAFILKKRYNSGDSSTNTEGTNSVNGLTISIVSAR
PDYGQGFVFFLAPSGFQIPPNSAGGFLGLYNKTYSNSVTNQIVHVEFDTGSNGWDPPYAHVGININSVTSSNDTRWNVSLHSGDLAEVWISYNSTIKLLS	>CsaV3_1G011490.1
VSWKYQKTSTLLENTTLSYPIDLTTVLPQQATVGFSAATGAHLERHSVSSWEFNSTLDMKPTSISAGNKVSVIVGVTVSVGGLILVGIIVFVTLSRLKEK	MNPLLPQRPVFLISLFFVIFVGTTHFSFGLQINSNSTIQIIKDGDLLVSTNKRFALGFFNFNNSTTRRYVGIWYNQIPQLTLVWVANRNHPLNDTSGTLA
KRKKDQENLEEVNLTSINDDLERGAGPRRFSHKLLAMATNNFSNERKLGEGGFGAVYRGYIQDLDLNIAVKKISRGSRQGRKEYITEVKIISRLRHRNLV	LDLHGNVIVFTPTQTISLWSTNTTIRSNDDVSIQLSNTGNLALIQPQTQKVIWQSFDYPSNVFLPYMKLGVNRRTGLSWFLTSWKALDDPGTGSFTSRID
QLIGWCHDKGEFLLVYEFMSNGSLDSHLFGKRTPLAWSVRYKIALGLGSALLYLHEEGEQCVVHRDIKSSNIMLDSNFNVKLGDFGLARLMDHELGAQTT	PTGYPQLILYEGKVPRWRAGPWTGRRWSGVPEMTRSFIINTSYVDNSEEVSLTNGVTVDTVLMRMTLDESGLVHRSTWNQHEKKWNEFWSAPIEWCDTYN
GLVGTLGYLAPEYINTGRASKESDVFSFGVVALEIATGRVSRTSMEKESHKGLVEWVWDLYGSGQLLEGVDAKLQSNFDKKQVECLMVVGLWSAYPDPNF	RCGLNSNCDPYDAEQFQCKCLPGFKPRSEENWFYRDASGGCIRKRSNATCRAGEGFVKVARVKVPDTSIAHVDKNMSLEACEQACLNNCNCTAYTSANEM
RPSIKQVIQVLNFEAAVPNLPNKMPVPTYNAPSTSMSSNEPSFTVSLDMGR	TGTGCMMWLGDLIDTRTYASAGQDLYVRVDAIELAQYAQKSKTHPTKKVIAIVVVSFVALVVLVTSLFYLWDVVRKNKERSRTLSFNFIGELPNSKEFDE
>CsaV3_3G004230.1	SRTSSDLPVFDLLTIAKATDHFSFTNKLGEGGFGAVYKGKLTNGEEIAVKRLAKNSGQGVGEFKNEVNLIAKLQHRNLVKILGYCVKNEEKMIVYEYLPN
MTPKIILPLTLFLLIFTTPRTECIGFDFTSFNIRNLTLLGDSHLRDGVIGLTKELGVPSSSAGTVIYNKPIGFYDADANFTASFSTRFSFSITNINPTSS	KSLDTYIFDETKSGFLDWKKRFEIICGIARGILYLHEDSRLKIIHRDLKASNILLDANLNPKIADFGMARIFGQDQIQANTNRIVGTYGYMSPEYAMEGL
GDGLSFFLSPDNQTLGSPGGYLGLVNSSQLTKNKFLAVEFDTRLDSVFKDPNAHHVGFDIESLISIKTANPASQGVNLKSGKSITAWIEYKNEECRLRVF	FSVKSDVYSFGVLVLEMITGKKNTNYDSSHLNLVGHVWELWKLDSVMELVDSSLEESSCGYKIIIRCLQIGLLCVQEDPTDRPTMSTVIFMLGSEVSLPS
LSNSSLKPSKALLDVGIDLSSYLKEVMFVGFSGSTEGSTELHLIENWTFNTSGFVSARPRFNPHNVSDSSVIVSPNISLSDSGNGRHSRLGLGLGIAGPA	PKKPAFILKRKYNSGDPSTSTEGANSVNDLTISIIHAR
FFCAVIAVFGFFSLMKWRRIRTQKSIKAELLTGPREFSYKELKTATKGFHSSRIIGNGAFGTVYKAFCISSGNISAVKRSKHSHEGKTEFLAELSIIARL	>CsaV3_1G011520.1
RHKNLVQLQGWCVEKGELLLVYDFMPNGSLDKLLYQESSEASLLNWSHRYNIAVGLASVLTYLHQECEQQVIHRDIKTGNVLLDGNFNARLGDFGLAKLM	MRFNFTLNRLFLLCFTPLFLRHSIAVDILKAGQSFNDTQIIVSADEKFELGFFTHSKSSDFKYLGIWYKSLPDYVVWVANRDNPILNSSATLKFNTNGNL
DHDKSPVSTLTAGTMGYLAPEYLQYGKATEKTDVFSYGVVILEVACGRRPIEREPGTQKMVNLVDWVWGLHSQGKIIEAADSRLNGEFKEDEMKKLLLVG	ILVNQTGQVFWSSNSTSLQDPIAQLLDTGNFVLRGSNSRSEDYVWQSFDYPSDTLLPGMKLGWDSKTGLNRKLTSRKSQNDLSSGEFSYEVNLDGLPEIV
LSCANPDSSTRPSMRKVLQILNNEAEPALVPKMKPSLTFSCGFSLTVDDIIIEEEGGGEWETSRPTIVQID	VRKGNMTMFRGGAWFGNGFTRGRSKGGIFNYNSSFEISFSYTALTNDAYRAVLDSSGSVIYSVWSQEENRWRTTYTFEGSGCDDYDLCGSFGICSSGLVA
>CsaV3_3G006980.1	SCGCLDGFEQKSAQNYSDGCFRKDEKICRKGEGFRKMSDVKWPDSTGNLVKLKVGIKNCETECLNDCSCLAYGILSLPNIGPACATWFDKLLDIRFARDV
MPIFLGTHRNHHFQSQPLQFFLFSLILFKVQSLSFTFPNFQQNNPNLFFEGDSFTSNGLIQLTKNQADGPLTDSSGRASYAQPVRLWDAATGQVTNFTTH	GTGDDLFLREAASELEQSERKSTIVPVLVASISIFIFLALISLLIIRNVRRRAKDNGVTFTEGLIHESELEMSITRIEAATNNFSISNKIGEGGFGPVYK
FSFRVTQLNQSSFGDGIAFFIVPYESKLPANSTGGFLGLFSSDLAFDSSKNQVFGVEFDSKQDDWDTSDDHLGINVNSIKSINHLDWKSSMKDSRTANAW	GRLPFGQEIAVKKLAERSRQGLEEFKNEVLLISQLQHRNLVKLLGFCIHKEETLLIYEYMPNKSLDYLLFDNGRRSLLNWQMRIDIIIGIARGLLYLHRD
ITYNSATNNLSVFLTYDSDPIFTGTFTISTFVDLKSFLPERVRVGFSAATGKWFQIHNIISWSFNSTLDDNLGGGDKNKNTGLAIGLGVGLGVGICGLIL	SRLRIIHRDLKAANILLDREMKPKISDFGTARMFGEYQMETKTKRVIGTYGYMSPEYALDGCFSLKSDVFSFGVILLEIVSGKKNRGFFHTDHQLNLLGH
LGLFWWGKKLRRMEDDVDDSIDDEFEKGTGPKRFTYRELTRATKNFDEAGKLGEGGFGGVYKGLLTESNTEIAVKRVSRGSRQGKKEYISEVKIISRLRH	AWKLWDEQNALELMDASLEDEFQPSEALQCIQVGLLCVQQNPDERPTMWSVLSMLEGENVLLSHPKQPGFYMERMFSKHDKLSAETSTSNEVTVTSIRGR
RNLVQLFGWCHEKGEFLLVYEFMPNGSLDTHLFRGQTMLSWPVRYKIAIGLASSLLYLHEEWEQCVVHRDIKSSNVMLDSNFNAKLGDFGLARFVDHELG	>CsaV3_1G011530.1
SQTTVLAGTMGYLAPECVTDGKASKESDVYSFGVVALEIACGRRPVESRAEPDQVRLVEWVWESYGRGEVLKTADKRLEMEFDEQQMEALMVVGLWCCHP	MGERICRCSKVSAFLTFLTTIALFSRKLSAIDTIKEGELLSGSTEILVSSQQNFVLGIFNPQGSKFQYLGIWYKNNPQTIVWVANRDNPLVNSSAKLTVN
DFKLRPSIRQVINALNFEASLPTLPAKLPVPMYFAPSMNLCNFSYTSSGTPVDRSQCSCSNCSTYTTQSSGSGSSVSLLKSQRHE	VEGSIRLLNETGGVLWSSPSLGSRKLLIVQLLNTGNLVVTESGSQNYLWQSFDYPSDTLLTGMKLGWDLKSGLNRKLTSWKSSNDPSSGGFTYSVETDGL
>CsaV3_3G033470.1	PQFVIREGPIILFRGGPWYGNRFSGSGPLRDTAIYSPKFDYNATAALFSYDAADNLFVRLTLNAAGYVQQFYWVDDGKYWNPLYTMPGDRCDVYGLCGDF
MAMGFSLPCLVILFFYVAVLCVQASFVCHGFNNSSMLLDQGASIEPSGLLRLTDSSQYVIGRAFYPETQLMFDIKSEPVSDVSSFSTSFVFAIVPSSSGP	GVCTFSLTAECDCMVGFEPKSPNDWERFRWTDGCVRKDNRTCRNGEGFKRISSVKLPDSSGYLVNVNTSIDDCEASCLNNCSCLAYGIMELPTGGYGCVT
PVGYGLAFVMAPSTQFPDAASEHYLGLFNPSNNGDPSNHIFAVEFDTVNGHDDETNFKGNHVGINKNGVRSSASESAEYSDYGSDVKTEVYLDTGDLIQA	WFHKLVDVKFVLENGQDLYIRVAASELDTTKKKLLVAICVSLASFLGLLAFVICFILGRRRRVRDNMVSPDNSEGHIQSQENEVEPIFDFTTIEIATNGF
WIDYDGRSKVVNVTIAPASVIRPTEPLISYPINLTSVLNERMFVGFSASTGKETSFHYISGWSFAINESAPQLDVSQLPPPLKVQSPPPSSPSTFNPLVT	SFSNKIGEGGFGPVYKGKLSCGQEIAVKRLAEGSGQGQSEFKNEVLLISQLQHRNLVKLLGFCIHQEETLLVYEYMQNKSLDYFLFDNQRRCLLNWQKRL
VVVPILSAMTLMLILFLASIFRRRLRGENLEEWERDCPHRFSYRDLYKATKGFKDSELIGSGGFGSVYRGVLPSTGCEIAVKKITRNASQGMREFAAEIE	DIIIGIARGLLYLHRDSRLRIIHRDLKVSNILLDNEMTPKISDFGMARMFGEGQTVTQTKRVVGTX
SLGRLRHKNLVNLQGWCKKQNDLLLVYDYVPNGSLDSLLYHPKDNLVLNWEQRINILKGVAGGLLYLHEEWEQVVIHRDVKPSNILIDISMNARLSDFGL	>CsaV3_1G011550.1
ARLYDHDQISHTTSVVGTIGYISPELARTGKASKTTDVFAYGVLILEMACGRRPLESDIFILVDWVMECYEKGRVLDAADPKLNGIYDMVEMEMVLKLGL	MVLFPRKSFAIDSIKAGESINGSNQILVSAQQKFVLGIFNPKDSIFHYLGIWYMNIPQTVVWVTNRDNLLLNSSVILAFKGGNLVLQNEREGIIWSSISS
LCSHYNPESRPSMRQVTRFLNGEDQILAFDPSPYSQITFQSSSGFTQFIPPSSRTSTASFLSSTSIDVGR	EFVKVPVAQLLDNGNLVIRESGSENYVWQSFDYPSDTLLPGMKLGWDSKTGMKWKLTSWKSLNDPSSGDFTFGMDPDGLPQFETRRGNITTYRDGPWFGS
>CsaV3_3G033480.1	RFSRSSFFSEVEITSPQFDYNAEGAFFSYESVNNLTVIYALNAQGYFQELYWKDDANDWFSLNELPGDGCDDYGHCGNFGICTFSFIPLCDCVHGHRPKS
MAIAAHLALLSVFIFFEAHALPSSFIYPGFNNTSLDREGASVVKPYGALRLTNISQNVIGHAFHPTSFRMFEQSSDSSPNVLSFSTTFVFAIEPSSPGQG	PDDWGKHNWSGGCVIRDNRTCKNGEGFKRISNVKLPDSSWDLVNVNPSIHDCEAACLSNCSCLAYGIMELPTGGNGCITWFKKLVDIRIFPDYGQDIYVR
GYGLAFAIAPSTKFSGAGSGHYLGLFNSSNNGNPSNHIFAIEFDTVNGHGEERNTKGNHVGIDINDISSVTSKPASYSDYGEAHEHDLQMDSGDPIIVWV	LAASELVVIADPSESESPKRKLIVGLSVSVASLISFLIFFACFIYWRRRAEGNEVEAQEGDVESPLYDFTKIETATNYFSFSNKIGEGGFGPVYKGMLPC
EYDGPKKIVNVTIAPLKHKRKPTKSLLSYPIDLKPFLKEQMFVGFSASTGDKTSSHYILGWSFAMNEPAPPLDYSLLPNPPKEQDPPSSSPNSRYKVFVA	GQEIAVKRLAEGSSQGQTELRNEVLLISKLQHRNLVKLLGFCIHQQETLLVYEYMPNKSLDYFLFDDKKRSLLGWKKRLDIIIGIARGLLYLHRDSRLII
VVSVIAILGIFFLAFWYRKTWHTERLEDWERDCPHRFHYTDLYTATKGFKSSELIGIGGFGSVYKGQIRSTGIEIAVKRVRRNSGQGMKEFAAEIESLGR	IHRDLKVSNILLDNEMNPKITDFGMARMFGEDQAMTQTERVVGTYGYMSPKYVVDGYFSMKSDIFSFGVILLEIVSGKKNRGFFHPDHQLNLLGHAWKLW
LRHKNLVNLQGWCKKKNDLLIVYDYIPNGSLYSLLYHPKNNIILNWKQRFNILKGIAAGLLYLHEEWEQVVIHRDVKPSNVLIDADMNPRLSDFGLARQY	DEDNALELMDETLKDQFQNSEAQRCIQVGLLCVQENPNERPAMWSVLTMLESENMVLSQPKQPGFYTERMIFKTHKLPVETSCSSNQVTITQLDGR
DHDEASHTTGVVGTIGYIAPELVRTGKASKSTDVFGYGVLLLEVACGRKPLKSDNFILVDWVMEQYEKGKILEAADPKLNWEYEAEEMKMVLVLGLHCSH	>CsaV3_1G011570.1
QIAEARPTMRRVMRILDGDDKIAAVEGWDCSQSYSKSNSRMTEVISATSYRSSSIGDISETSIDAGR	MTMAFLSRKSLAIDSIKAGESINGNTQILVSAQQKFVLGIFNPKDSKFGYLGIWYKNIPQTVVWVANRDSPLVDSSARLTLKGQSLVLENESDGILWSPT
>CsaV3_3G034680.1	SSKFLKDPIAQLLDNGNLVIRESGSEHYVWQSFDYPSDNLLPGMKVGWDLKTRMNWKLTSWKSSNDPSSGDFTYGMDPAGLPQLETRRGNVTTYRGGPWF
MARLCLLCFFFFLFLAAPAASQQLYFSGFQDDAAVAANLTLTDIAKIEQNGILKLTNDTSRLQGHAFYSSPVRFKNSSDGKVFSFSTAFVIAVVPEYPTL	GRRFSGTTPFRDTAIHSPRFNYSAEGAFYSYESAKDLTVRYALSAEGKFEQFYWMDDVNDWYLLYELPGDACDYYGLCGNFGVCTFSTIPRCDCIHGYQP
GGHGLAFTIAPSKNLRGLPSQYLGLLNAKDVGNFTNHLFAVEFDTVQDFEFADINDNHVGINLNHMISNVSTTASYFVDDGPTKQNLTLKSGRPIQAWVD	KSPDDWNKRRWIGGCVIRDNQTCKNGEGFKRISNVKLPDSSGDLVNVNMSIHDCKAACLSNCSCLAYGMMELSTGGCGCLTWFNKLVDIRILPDNGQDIY
YDSSVNSLTVALSPSSTKPKKPILSFNVDLSPILDEFMYVGFSASTGLLASSHYVLGWSFSMNGQARSLDLSSLPSVPGPKKKHTAFTIGISVAAVLIVI	VRLAASELESDKRKLTVVLCLSVASLISFLIFVACFIFWRRRTIKGNEVQSHENEAEMPLYDFSMLVNATNDFSLSNKIGEGGFGPVYKGVLPCGQEIAV
IAICVAVLIIWKIKNADIIEAWEHEIGPHRYSYKELKKATKRFRDKELLGRGGFGKVYKGTLPNSKIQVAVKRISHESKQGLREFVSEIASIGRLRHRNL	KRQAEGSSQGQTELRNEVLLISKLQHRNLVKLLGFCIHQQETLLVYEYMPNKSLDYFLFDNRKRCLLNWKKRLDIIIGIARGLLYLHRDSRLIIIHRDLK
VQLLGWCRRRGDLLLVYDFMANGSLDNYIFDDPDVNLSWQQRFGIIKGVASGLLYLHEGYEQVVIHRDVKASNVLLDSEMNGKLGDFGLARLYEHGANPS	VSNILLDNEMNPKISDFGMARMFGEDQAMTRTKRVVGTYGYMSPEYAIDGYFSMKSDIFSFGVILLEIVSGKKNRGFFHPDHQLNLLGHAWKLWYEGNGL
TTRVVGTLGYLAPELPRTGKATTSSDVYAFGALLLEVACGRRPIDPKSSSEELVLVDWVWENYREGKLLDVMDPKLKGDFNVVEAMMILKLGLFCSNDSA	ELMDETLKDQFQKCDAVRCIQVGLLCVQENPDERPAMWSVLSMLESENMVLSVPKQPGFYTERMISNTHKLRAESSCTSNEVTVTLLDGR
AARPSMRQVVRFLEGEMGVPEEISAPKVMEGGRNGEGFDDFVNSFASSSFNKFSSYSSTGNKDMDMSFASFSTSPLSLLNGRD	>CsaV3_1G011580.1
>CsaV3_3G034690.1	MDSPAFMLSIANNFLRNIAMAVKKIRKVESLQLQISSPMASFKSKQNGIQDNNDDIIYQYNMYSFKHYRQKIHDDDPGQNGELIALNLKEAMRELISKCK
MANFCFFSFLAIFFFTVPAASHNFFYAGFRDPTAATNLTLPDIAKIEENGLLTLTDDGGFQQGHVFYESPVRFRNSSNADPFSFSTNFVFAIVNEFPNLG	LLAFLFLLTTIALFPTKSHGKDSIKAGESINGSTQILVSAKQNFVLGIFTPQGSKFQYLGIWFNNIPQTIVWVANRDNPLVNSSGKLEFRRGNIVLLNET
GHGLAFTIAPSKNLHALPVQFLGLLNSTNHGDPSNHLFAVEFDTFKNAEFEDIDDNHIGIDLNSLISSASTTASYFINDGNTKQFINLKSGAPIQVWIDY	DGILWSSISPGTPKDPVAQLLDTGNWVVRESGSEDYVWQSFNYPSDTLLPGMKLGWSSKTGLNRKLRSWKSLNDPSFGDFTYSVDLNGLPQLVTREGLII
DAPVNSLTVALSPFSTKPQKPILSFNVDLSPILFEFMYIGFSASTGQMSSSHYILGWSFSTDGPSQSLNIDSLPSVPGPKNTYSDLAIGISILIILIVIA	TYRGGPWYGNRFSGSAPLRDTAVYSPKFVYSADEVTYSIVTTSSLIVKLGLDAAGILHQMYWDDGRKDWYPLYTLPGDRCDDYGLCGDFGICTFSLTPQC
GIFLTLYKIKKKIDIIEAWELEIGPHRYPYKQLELATKQFSNRELLGRGGFGKVYRGTLPNSKTRVAVKRISHESKQGLREFMSEITIIGRLRHRNLVQL	NCMVGFEPKSPDDWKRFRWSDGCVRKDNQICRNGEGFKRIRSVKLPDSSGYLVNVNTSIDDCEVACLNNCSCLAYGIMELSTGGYGCVTWFQKLIDARFV
LGWCRHGGNEDLLLVYEFMVNGSLDSYIFGKPKVILSWEQRFKIINGVASGLLYLHEGYEQVVIHRDVKASNVLLDDEMNGKLSDFGLAKLYEHGENPTT	PENGQDIYVRVAASELDSSNRKVVIAVSVSVASLIGFLVLVVCFILWRRRKVKGKVQSQENEVEMPLYDFTTIEIATNHFSFSNKIGEGGFGPVYKGKLP
TRVVGTVGYLAPELHRTGKATTSSDVYAFGALVLEVACGRRPIGPREVPEEIVLVDWVWEKYKEKKLLEVMDEKLKGDFNEVEAVMILKLGLLCSKDSAA	CGQEIAVKRLAEGSGQGQSEFKNEILLISQLQHRNLVKLLGFCIHHEETLLIYEYMPNKSLDYFLFDGEGRSLLNWQKRLDIIIGIARGLLYLHRDSRLR
ARPSMRLVMRCLDGEIGVPDEITGPRMVEGADEFVDSWSDNRDITSASLSTSSLSILDGRS	IIHRDLKVSNILLDNEMNPKISDFGMARMFPEDQTMTKTQRVVGTFGYMSPEYALDGCFSLKSDVFSFGVILLEIISGKKNRGFFHTDHQLNLLGHAWKL
>CsaV3_3G034700.1	WDEGNPLELMDATLKDQFQPSEALRCIQVGLLCVQQDPNERPTMWSVLSMLESENMLLSHPQRPGFYTERMVLKTDKSSTDISSSNEVTVTLLHGR
MGSCKFLIAMASNFDRPLRRNGAYDARLHGREMNKNPMFFNLSIVVSLLLVSVVSSAASKGTDFIFHGFQSANLSLDAMAVVTSNGLLKLTNETRQKIGH	>CsaV3_1G011590.1
GFYPNPVNFVDFSHGVSSFSTTFVFAIISEYPNLSGHGIAFVVAPTKTFPGAEPSQHLGIFNDNNNGNTNNHIFAVELDTIQNLELKDIDANHVGIDING	MMTSNHLFFLCLIPLFFGHSIAVDVLKVEQSINDTQTIVSAAEKFELGFFTQPKSSDFKYLGIWYKGLPDYVVWVANRDNPVLNSSATLIFNTHGNLILV
LISKKAETAGFYPSNNGEFRNLSLISGQPMQVWIEYDGINKEINVTLAPINIPKPKIPLLSYVWDLSSVIKNSSMFVGFSSSTGSVSTSHYILGWSFRLN	NQTGDVFWSSNSTTAVQYPIAQLLDTGNFILRESNSGPQNYVWQSFDYPFDTLLPGMKLGWDSKTGLNRKLISRRSQTDPSSGDLSYGVNTYGLPQLVVW
GQAQSLDISRLPKLPQKKHRSKVLTIGLPLISGGIALLVILSIVHVIRRKRKFAELLEDWELDYGPHRFKYKDLYTATNGFKEKEILGSGGFGRVYKGAL	KGNQTMFRGGPWYGDGFSQFRSNIANYIYNPSFEISYSINDSNNGPSRAVLDSSGSVIYYVWIGGDKKWDVAYTFTGSGCNDYELCGNFGLCSTVLVARC
PKSKLEIAVKRVSHESRQGMKEFVAEIVSLGRLRHRNLVQLLGYCRRKGELLLVYDYMQNGSLDKYLFNETNPSLNWSQRFRIIKGVASGLLYLHEEWEQ	GCLDGFEQKSAQNSSYGCVRKDEKICREGEGFRKISDVKWPDSTKKSVRLKVGIHNCETECLNDCSCLAYGKLEAPDIGPACVTWFDKLIDVRFVRDVGT
TVIHRDVKASNVLLDNELNGRLGDFGLARLYDHGTDPQTTHIVGTLGYLAPEHTRSGRPTTQMDVFAFGAFLLEVATGKRPIEIRGMMEDVILLDWVLLC	GNDLFVRVAASELERSVRKSIIVPVVVPIISVLIFLATISFYIVRNVRRRAKADNGVTITEDLIHENELEMPIAVIEAATNNFSISNKIGKGGFGPVYKG
WMRGAIVEAKDPKLGTEYVTEEMEMVLKLGLLCSQSNPMARPSMRQIVQYLEGDAVMPEMGSIETLGGGGGYEGFDDLGMSYNSFLDKAIAYSTSSLERG	RLSSGQEIAVKKLAERSRQGLEEFKNEVHFISQLQHRNLVKLLGFCIHEEETLLIYEYMPNKSLDYFLFDDRRRSLLNWQMRIDIIIGIARGLLYLHRDS
FAHSSDAQSLLSGGR	RLRIIHRDLKAANILLDSEMKPKISDFGIARMFGEYQMETKTNTVVGTYGYMSPEYIMEGCFSFKSDVYSFGVILLEIVCGKRNHGFLHSEHNLNLLGHA
>CsaV3_3G035680.1	WKLWNEGKTFKLIDGVLGDQFEECEALKYINVGLLCVQAHPEERPIMSSVLSMLENDNMSLIHPKEPGFYGERFVLSSNINSLSSTSNNVTITLLEDGR
MMLNFSSIFSSITFTLLLFSISNTVIVDFTATVAAAAEFDFGTVELSSLKLLGDAHLNNGSVRLTRDLAVPNSGSGRVLYAKPIRFRQPGIDYLASFSTF	>CsaV3_1G011640.1
FSFSITNLNPSSIGGGLAFVISPDAETLGGAGGLLGLADERGLGFVAVEFDTLMDVEFKDINGNHVGLDLNEMVSLEVEDLQGIGVDLKSGDTVNAWIKY	MKPITITNTIPSILLLFCLLLEFSSSTDTITSTQFLKDSQSILSNRGFFELGFFSPPHSTDRFVGIWDKRVPVPTVFWVANRDKPLNKKSGVFALSNDGN
DGSARIFEVFVSYSNLKPTEPLMSFNLDLDPYLNDFMYVGFSGSTQGSTEVHSVDWWSFASSFDSDSTPGSVPPPPTTTLMNPTANVVRSPPPSQPPSGS	LLVLDEHNKILWSSNVSNAVVNSTARLLDSGNLVLQHSVSGTIIWESFKDPSDKFLPMMKFITNSITNQKVQIMSWKTPTDPSSGNFSFGIDPLTIPEVV
DSVTQKNFKSTSCHNGLCKQGAGAVVGVVTAGAFVLALFAGALIWVYSKKIKRVKKSDSLASEIIKMPKEFTYKELKIATKCFNSNRIIGHGAFGTVYKG	IWKNRRPYWRSGPWDGQVFIGIPDMNTDYLYGGNLVIENKTYSLSIANSNEAQLFFYYLNPNGTLVENQWNIKDQKWEVAWSAPETECDVYGACGAFGVC
ILPETGDIVAVKRCSHSTQGKNEFLSELSIIGTLRHRNLVRLQGWCHEKGEILLVYDLMPNGSLDKALFEARTPLPWPHRRKILLGVASALAYLHQECEN	DSQRTPICSCLRGFRPQREEEWNRGVWRSGCVRSSLLECEKKNISVEIGKDQDGFLKLEMVKVPDSAGWIVASENDCRVQCLSNCSCSAYAYKTGIGCMI
QVIHRDVKTSNIMLDEGFNARLGDFGLARQVEHDKSPDATVAAGTMGYLAPEYLLTGRATEKTDVFSFGAVVLEVASGRRPIEKDSTAVGGGGKFGANSN	WRGDLIDIQQFKNGGADIYVRGAYSEIAYESGISKDVKVVIVASVVTGSFILICCIYCLWKRKRERERQTKIKFLMNNGDDMKHDKVNQVKLQELPLFDF
LVDWVWSLHREGRLLTAADGRLGGEFEESEMRKVLLVGLACSHPDPMTRPTMRGVVQMLIGDSEIPIVPRSKPSTSFSTAHLLLTLQDSVSDLNGMIAIS	EKLATATNHFHFNNKLGQGGFGPVYKGKLVDGQEIAVKRLSKTSGQGIEEFRNEVMVISKLQHRNLVQLFGCCVDGEERMLVYEYMPNGSLDSILFDPTK
TSSSEHSFNGEDLISLDDRTFSLFMFRLFFFIIESDSNVLHVLYRKNGPRYHWAFSQAQFVKLGPYANRVNVYPTFKINTQISLTFSLSSTLCHRSHPYN	AKVLDWRKRFNIIEGIVRGLLYLHRDSRLKIIHRDLKASNILLDRDLNPKISDFGTARIFYGNEAQAKTTKVVGTYGYMSPEYVLNGQFSEKSDVFSFGV
CRYSGSSCRSIYPALSHSMASANGKGNVINDIEAKGFNPALIVLLLVGGLLLIFLVGNYALYLYAQKNLPPKKKKPVSKKKMKRERLKQGVSAPGE	LLLETISGRKNTSFYENEDALSLLGFAWKLWMEDNLVALIDQMMYELHYEAEILRCIHVGLLCVQEFAKDRPNITTILSMLHNEITDVSTPKQPGFSSRQ
>CsaV3_3G038740.1	IEIHTKGFEQNHVGTCSTNMITITSFDGR
MISSSPMISFLFLATLAAFFGGTVVPIRCLQFDFPLFTDVSQKELILHNNARIFLNATQVTPDVRGDSITNKSGRAVYKDPFLIRHGGKIASFNTTFELN	>CsaV3_1G011650.1
IKAQTQPGGEGLAFILAANHSVPGDSYGQWLGIVNATTNGTPEAGIIAVEFDTSKSYPEDIDSNHVGLDLNSIYSIEQTPMSEFGVVISSGMSFFSMIQF	MNSAFPLLLLLSLVTTFFSSKIFAYGSTDTITSTNFIKHPSTIISNADSFQLGWFSPLNSTAQYVGIWYHQISIQTLVWVANKDTPLNNTSGIFTISNDG
DGFNISVFVSTSNKTEDLLKNRVIFQPLNLSILPDEVYVGFSASTGNFTELNCVKSWQFNGTDIGDHKKKIRLWIWLTVAGIGALLIIGAIVAIIFHICT	NLVVLDEYNTTIWSSNITSPTANTTARILDSGNLVLEDPVSGVFIWESFEHPSNLLLPAMKLVTNKRTQQKLQYTSWKTPSDPSKGNFSLGLDVINIPEA
RDRRMNHQEESYEGLEHQLQDFSITPQAKKFEFKELKKATNNFDPKNRLGKGGFGTVYKGNLMNREVAVKRVSEDSRQGKQEFIAEVATIGSLHHKNLVK	VVWNNNGGIPYWRSGPWNGQSFIGFPNMISVYHIGFNLLIEDQTYSFSIFYNSDLLYNMVLSPEGILEQQFWNQSKGNWEQSWSAFSTECDYYGVCGAFG
LLGWSYEKRDLLLVYEFMPNGSLDKLIFNNKMNGTQVNPNWEIRHNIICGVAEALDYLHNGCEKTVLHRDVKSSNIMLDSKFVAKLGDFGLARTMQRTEQ	VCNAKATPVCSCLTGFKPKDEDEWKRGNWSNGCERITPLQCESSARNNSRVEEDGFLHLETVKVPFLVEWSNSSSSGSDCKQECFENCLCNAYAYENGIG
THHSTKEIAGTPGYMAPEIFLTSRATAETDVYAYGVLVLEVICGRKPGNPLDLGNYEGSIAHWVWEFHKDERLVEAVDESIEGQFVKEEIEYLLILGLSC	CMLWKKELVDVQKFENLGANLYLRLANAELQKINDVKRSENKGTVIAIVLPTTLVIFIIIVIYFCWRWKANKNEYIKNGKRLKLRKDDMIGDESELKELP
CHPNPLARPSMRTVLAVLKGEANPPILPNERPSFVWPPMPPSFKEDTSDSSLKDSTHLVPFTELTGR	LYDFEKLAIATDSFDLSKKLGQGGFGPVYKGTLLDGQEIAIKRLSRASNQGYEEFINEVIVISKLQHRNLVQLLGCCIEGEEKMLIYEYMPNSSLDAFIF
>CsaV3_3G038760.1	GSAKQKLLDWRKRFNIINGIARGLLYLHRDSRLRIIHRDLKASNILLDKDMNPKISDFGMARIFGSNEVEANTIRVVGTYGYMSPEYAMQGQFSEKSDVF
MRCCKAIIRILLFFATFFRCTINPTLCFDFDFPFFDDDSDTELILSNNVRIFDRALRVTPDIGGASVSNEYGRAVYKRPFKLKNNGKVNSFATSFEFDVS	SFGVLLLEIISGKRNTGFNYHENALSLLEFAWKLWIENNLIALIDPTIYELSYQLEILRCIQVGLLCVEESINDRPNVLTILSMLNSEIVDLPLPKQPSF
PQTLPEGGEGLAFILTAEPSPPASSYGQWLGIVNASTNGTSNAKIVAIEFDTRKNFPQDIDSNHVGLNVNSVYSIAQQPLLGFGVNLSSANFLYGTIVFD	IARADQSDSRISQQCVNKCSTNGLTVTSIIGR
GNNVSIYVTTSIFKEDQLKNLVIFQPLDLSILPDDIFVGFSASTGNYTQLNGVKSWKFFSEDSRQGKETPAWVWLIVAGVGCGVALAFFVWVQRPRVNHL	>CsaV3_1G011660.1
EEPYGSDIEHQLQLLSIAPRAKKFEFRELQKITDNFDPKNMLGKGGFGTVYKGNLLDKEVAIKRISKDSRQGKQEFIAEVATIGSLHHKNLVKLTGWCYE	MNKTRHGISLLLLLSSTCFFSRICYGGDTITSTNFIKDPATIISNTSVFKLGFFTPSNSTHRYVGIWFEKISPQTVMWVANRDTPLNNTSGIFTISNDGN
ERDLLLIYEYMPNGSLDKLIFGYSEMNGMDPAPNWETRRNIIYGVAEALNYLHNECEKTVLHRDIKASNVMLDSKFEAKLGDFGLARTICRTEQTHHSTR	LVVLDSTNTILWSSNISSSSSSAANNTIAQILDTGNLVLKDTSSGVIKWESFEHPTDKFLPSMKLITDKRTNEHVGFTSWNSPSDPSTGNFSFLLDVRNI
AIAGTPGYMAPEILLTSRATRETDVYSFGVLILEVICGRRPGNPSELGGYNGSLAHWAWEFHREGKIVEVVDERIEGQFVKEEIEFPLILGIACCQPNPI	PEAVILNGGKTYWRSGPWNGQSFIGIPEMYSVYLSGYNLAIQDQIYTLSLATNIGAQEILYLFLSSQGNFEQRNWDDEKKQWNTSWVSHKTECDFYGTCG
QRPTMKIALQVLKGEANPPILPNEWPSFVWPPIPPSFKGDANNLPEEAPLTLTELTGR	AFGICNAKTSPVCSCLTGFKPKQEKEWNQGNWRSGCVRKTTLKCEKQLNNNTDAKEDEFLKLGMVKVPFFAEWSFASLSIDDCRRECLRNCSCSSYAFEN
>CsaV3_4G025190.1	DICIHWMDDLIDTEQFESVGADLYLRIASADLPTNSGRNNKRIIIAIVIPVTFVIFIIAIFLTMWKRKINKHEKKLNMTSSVKKKILKQSIVDDDMIEGE
MAAIVFLTLILLISISPASADQRFIFNGFNFGDLFLDGVAEVTSDRLLRLTNDYDQQIGHAFYPNPISFKTPSNNNSSLSSFSASFVFAIISEYDDLGGH	IKLEELPLYDFEKVAIATNYFDLNSKLGQGGFGPVYKGKLLNGQEIAVKRLSRASKQGYEEFINEVRVISKLQHRNLVRLLGCCIEGEEKMLIYEYMPNL
GIAFVVSPTRGLPGARPSENLGLFNESNNGKETNHIFAVELDTIQNLDLRDINRNHVGININGLMSEQSERAGYWVDGEFRNLTLISGERMQVWIEYDGL	SLDAWIFGSSKPKILDWRKRFNIVDGIARGLLYLHRDSRLKIIHRDLKVSNILLDKDLNPKISDFGMARIFGGDVVQANTVRVVGTYGYMSPEYAMQGQF
KKQINVTLAPIEIRDKPKIPLLSYRRDLSSVINDIMYIGFSSSTGSITTLHYVLAWSFNVNGEAQKINLSQLPKLPPRTKKKPSRSKLLTIGLPLVCVAL	SEKSDVFSFGVLLLEIISGRRNTELYLHESSISLLGFAWKLWTEDNLIPLIEPTIYEPCYQLEILRCIHVGLLCVQEFINDRPNVSTIISMLNSEIVDLP
ALMTVLGLIYFIYRRRKFAEILEDWELEYGPQRFKYKDLYKATKGFREKEFLGFGGFGRVYKGVLPNSKIEVAVKRISHESRQGMKEFVAEIVSVGRLRH	SPKEPGFVGRPHETDTESSQKKLDQCSTNNVTLSAVIAR
RNLVALLGYCRRKGELFLVYDYMRNGSLDAYLHEWPEITINWEQRFEIIKGVASGLFYLHEQCEKVVIHRDVKASNVLLDDEFNGRLGDFGLAKMYDRGA	>CsaV3_1G011680.1
DPRTTHVVGTLGYLAPEHIRTGRATTRTDVYAFGAFLLEVACGRRPIHPQEDSDDFILMDWVFSCWSNGNILRTADPKLGGNFEPSQLELVLKLGLLCSH	MYIYILFSTLISSIIIFPSASPMKPKNIFPFSYLLFLLLLSFTCFSPTFCLANDTITSEIFIKDPASLISSSSSFQLGFFTPPNSTTRYVGIWYINIPSH
SSPAVRPTMYQVLQYLQAEAPLPDLASLRWRLSGNGFFNLTPRDGDELDDFTGSYPLSRERNVTSSSSVAESILSEGR	TIVWVANRENPLKDASGIFTISMDGNLVVLDGDHTVLWSSNVSASSKTNTSARILDSGNLVLEDNASGNILWESFKHPSDKFLPTMKFITNTRTKEMIKL
>CsaV3_4G025210.1	TSWNTSSNPSTGNFSVALEVVSIPEAVIWNNNDNVHWRSGPWNGQSFIGIPEMDSVYLSGFNLVIQNQEYTFSVPQNYSVEEFGFLFLTSQGNFVQLYWN
MASSSFLFIIFFLSLIFLSTHTLSSHYTQLFYPGFYGSIDITLKESAEIESNGVLRLTSRNSRNNIGQAFYSSPIQFKNSSSDGGRGPSFSTCFVFCIIP	PQERDWNFNWIAIKTECDYYGTCGAFGICDPKASPICSCLKGFKPKNENEWNQGNWGAGCVRRTPFKCINNSAEGDGFLTVERVKLPYFVQWSDLGFTED
ENEGGHGFTFAIVPSKDLKGISQRFLGLFNESNFYGILSNHIFAVEFDTIFDVGIKDIDNDHVGIDLNSLISNATVHAAYFDELGKVHNLSLQSGKPIKV	DCKQECLNNCSCNAYAYENGIRCMLWSKSDLIDIQKFESGGATLYIRLPYAELDNTNNGKDKKWISVAIAVPVTFVILIIIVISFWWKYTTRRKKLKTTS
WIDYDSDEITLNVTISPFNSKPRNPILSYRVDLSSIFYEEMYIGFTASTGLLSRSSQFILGWSFAINGQARDLDISSLPLPKKKKTREKISLPVYVSITT	DDEGKGILDLPKEDDMNNMIEDDIKHEDLPSYGYEELAIATNNFDTNNKLGKGGFGSVYKGKLSNGQEIAVKKLEGTSRQGYEEFKNEVRLISKLQHRNL
ASVFVISVFVLGFYLLRKCKKSEEIEPWELQLGPHRYSYRELKKATRNFSEKELLGYGGSGKVYRAILPISKTQIAVKRICHDSKQGLREFMTEIATIGM	VRLFGYCIEREEQMLIYEYMPNLSLNALIFGSSKREVLLNWRQRFNIIDGIARGLLYLHRDSRVKIIHRDLKASNILLDQDFNPKISDFGLARILFDNEI
LRHRNLVQLLGWCRRERDLLLVYEFMENGSLDNYLFDDPVRILDWEERFKVIKGVASALLYLHEGYKQVVIHRDVKASNVLLDGELNGKLGDFGLAKVYE	QANTQRFAGTFGYVSPEYAMDGLFSEKSDVYSFGVLLLEIISGRKNTGFQPHEQALSLLELAWTLWMEDNLIPLIEEAIYESCYQQEMFRCIQVGLLCVQ
HGSAPDTTRVVGTLGYLAPELPRTGKSTTSSDVYAFGALMLEVACGRRPVEVKALPEEMTLVDWIWDKYREGQVLSVVDSKLQGVYDEVELTMVLKLGVM	KYVNDRPNISTIISMLNSESLDLPSPKELGFIGNSRPCESNSTESSSQRNLNKDSVNNVTLTTIVGR
CSNNVPEQRPSMRQVVRCLDGEIGVVDEWKSPGGGSKGGGVGDFLGSFTSTSISGESSG	>CsaV3_2G032100.1
>CsaV3_6G029650.1	MGTSRFRGYLLLIIWVSLILLLLRFRPCAAGFQSVGQISPGLQGTQMNWVDHDGVFLRSNNSEFGFGFNNQQNVTQYYLAIIHLSSRSIVWTANQASPVT
MSMNLSLPIIILIFFLFLSHFPFLSLSFLLNQNITLSGDAHLRNNAIFLTQERDCLSLSPNSSSSASGFGSAVYVNPVRFLDSSTNSSASFSSRFSLSIL	TSDKFLFDENGNVVLYHESIVVWSTNTANKGVSALALRDSGNLVLFGSDNAVIWESFGHPTDTLLSNQGFVEGMRLVSKPDSNNLMYFLELKSGDMVLYS
PTPLCSFPDGFAFLIASDPESFTLSNSHIPLPNPSHSSPFSFIAVEFDTNFDSNLGDINDNHLGLNVNSPTSLTSVDFRSHGIVLKNGRKITAWIEYRDD	GFKSPQPYWSMSRENRKTINKDGGSVISATLTANSWNFHGENDVLLWQFSFSTNIDSNATWTAVLGSDGFISFYKLQDGGSGDASSIRIPDDPCGTPEPC
SKTIRVWVGYSQTRPVNPLLAAPMDLSKQFKEFMYVGFSASNGQGSALFIVDRWQFRTFGLLPSLSPVDTINEGAGCFMCSSEDLNSDNSRFVDASERRK	EANFICYSEKKCICPSILGSRPNCQTGITSPCDQSSGPVELVESQDKIGYFALQFMQPSLKTDLENCKSSCSSNCSCIALFFQVSTGGCFLFDEIGGFLN
KSGEMSLVFGGLAAFACSGALILGFVSYTLIKKLRSRVCRGREIDRTCLVKMNRIPTRLSLGEIKLATMGFNQNRVVGEGGSATVYKGSLPSGVEVAVKR	SKSSEFVSYIKLLKNGENGENNGGNGSGGKNSIPAILGIAFSTMIVICVLIYVGVRFLRKKKKPPEPSQESSEEENFLEGLSGAPIRYSYNDLQTATDNF
FEQGMANNRLPNPFATEFATMVGCLRHKNLVQLHGWCCEANELVLVYEYLANGSLAKLLHETSPNSQFVIPWKKRVSIVLGVASALTYLHEECERQIIHR	SVKLGQGGFGSVYKGFLPDGTRLAVKKLEGIGQGKKEFRAEVGIIGSIHHIHLVRLKGFCAEGTHRLLAYEFMANGSLDKWIFKKNKADLSLDWDTRFNI
DVKTCNILLDADLNAKLGDFGLAEVYEHSSLTRIATIPAGTMGIWHPNTFTTAFPP	AVGTAKGLAYLHEDCDAKIVHCDIKPENVLLDDNFQAKVSDFGLAKLMNREQSHVFTTLRGTRGYLAPEWITNYAISEKSDVYSYGMVLLEIIGGRKNYD
>CsaV3_7G002230.1	PTESSEKSHFPTYAFKMMEEGRMKAILDAKLNIKENDERIIIAIKVALWCVQEDMQQRPPMAKVVQMLEGVCPVPMPPICSPLGSRLVAAGFLKSSSEEW
MNLMRKMFMCKRELRTFVVVVTSLVLLFGPVSSQPILEHRFSYVGFNERENNQAFTFTPSSSIDGGALQLTPDSQNDVVKLQNTSGRIMYHEPFKLWLND	TSSGPSDCNSDAYLSSVQLSGPR
SDKKEKSDTVASFSTYFYINIFRREEWTAGEGLTFLIAPTSVVPEQSWGQWMGLTNETIDGDEKNQIVAIEFDTQKQDFDPDNNHIGLNINSVKSRKTVP	>CsaV3_3G005830.1
LKEAGIVLSPEVGTNHSIWVEYDGKAKLLQVYMSINKDPKPNKPLLNETLNLKEFVKQESFIGFSASTGSPEIQLNCVLEWTLEMERLPEKKNLTWLKIL	MDSFPPALLAFNLLLYLFTYVAATDSLTAQDPYLKDGFSLVSSNGNFELGFFSPGLSRDRYLGIWFKNRRGPTSVWVANRNTPINDSSGVLVMNITTGNL
AGVGIPVLTIAILVGVWLFVGYRKKRREHVDEESNVQGTLKRLPGMPREFKYKELKRATHNFHESMVLGNGGFGIVYKGVLQDKDRDITASSNSGSRLEI	TLYSHDSTAIVWSARLLRKIPNGVLQLLDTGNLVLRDRKDENPLNYSWQSFDYPTDTLLPGMKLGWDLRNNINRRLDAWKNPNDPSPGNLSWRMELHEYP
AVKQFSRDSIKSKSDFLDELTIIHRLRHRNLVRLEGWCYEKGKLLLVYDFMPNGSLENHLYDVDEQNVLNWGHRYKILCGVASALHYLHNEYDQKVLHRD	ESVMWKGSQEYFRHGPWNGVRVTSRPLGIAPILNFNFVSNEDEVYYQYSVPNKSHTVMVVMNQSNYLRIMYLWSATERQWRLYTSLPRDFCDNYALCGPY
IKSSNILLDSEFNARLGDFGLARALDPERNSYADLHCGGVAGTMGYVAPECFHEGRATPESDVYGYGAVVLEIVCGRRPGAVVEDEQDHYSLIDWVWKLH	GYCDIRVTPSCKCLEGFKPRSPDSWTAGEFADGCERNKLINCGDEVGFAPLNQLKLPDTKRTWVNKSMDLEECKQKCLSNCSCMAYANTNISGSGSGCAL
REGHIEKAVDNQLGNDIVVDEARRLLLLGLACSHPVASERPQTQAILQILNGAVPPPHVPPFKPVFMWPPMSSSSTSSILTSLSNTNNSLS	WIGDLIDLKLIPDAGQDLYVKMLASELVKRGEVQKTDRLKPKMKISLAVIAPSLGLAILFIGLYIFKKRSTVKDDHEKIEAQDLELPLFDLSLINSATNN
>CsaV3_7G004490.1	FSIDNKLGEGGFGPVYKGKLTNGQDIAVKRLSRSSGQGMNEFKNEVILIAKLQHRNLVKLLGCCIQGEEKMLVYEYMPNKSLDFFIFDRTQRQLLDWSQR
MSSSSSSSSFLFCAVISILLFISTSVFATEFVFNTNFTSTNTLLFGNATIDSSVLILTRDSPFTIGRALYPFKVPIHFSNSLFSFASSFIFSVAPQPNLF	YHIICGIARGLVYLHQDSRLRIIHRDLKASNVLLDTDMNPKISDFGLAKTCGGDQTEGRTIKVVGTYGYMAPEYAFDGRFSVKSDAFSYGILLLEIISGK
PGHGFAFLFTPFTGINGTSSAQNLGLFNFTNNGSPSNHVFAVEFDSFQNLEFNDTNDNHVGVDLNSLESNASFAAGFWSGPDDGEFKELKINNGETYQVW	RSRSFCHLNDQNVIAYAWRLWKEGNPEELIDDAIREMCIISEVLRCINISLLCVQQNPDDRPTMSSVIMMLGCEIPLSQPKQPGFFIENEAISRKISSSK
IECLDSLVNITMAEVGMKRPRKPLISLFVDFSGLLLDEMYVGFTAATGQLVQSHRILSWSFSTSNLSIGDALLITDLPSFVPQKEGTIFNSRAFILGITF	DKSSSTNELTITLPDPR
GGVGLVIICFIICGVVIIKRRGRKKPKDDEIEDWELEYWPHRFAYEDVYEATGGFSEANVIGSGRNGKVYKGTLGRSKVAVKRISVEAESGMREFVAEIS	>CsaV3_3G005840.1
SLGRLKHRNLVKLIGWCKKEKGSLILMYDYMENGSLDKKLFECNENERLSWEKRMKILKDVATGLLYLHQGWDSRVLHRDIKGNNVLLDKDMNARLGDFG	MDSFSATLLAFNLALLLFRSAAISDSLTAQNPYLRDGLSLVSTNGTFELGFFSPGLPSNRYLGIWYKNRRGPTSVWVANRKTPISGSSGVLVMNITTGNL
LARMQPHEKTADTTRVMGTVGYMAPEVVRTGRVSAQADVFGFGVLVLEVVCGRRAVEEGKPWLIDWVKGLMERNEIGLAVDERLRVEVISGNEIDEMERM	TLFGHNSTVVVWSARLLRKVPNGVLQLLDTGNLVLRDRDDENPQNYSWQSFDYPSDTLLPGMKLGWDLRYNIERRLEAWNNLNDPSPGDLSWRMELHEYP
VCLGLLCAHNEAGARPTMQQVVNILCERNGSGSNDGLLNRLRSTRILSEISQGKNFQQNHPTFEEIKTSSSSTSFIESDILKNDR	ETVMWKCSRKYVRHGPWNGVRLSSRPLAAAPILNFNFVSNENEVYYQISVVNKSHSVMLVMNQSTYTRILYLWSAAERRWRVYTSLPRDYCDNYALCGPY
>CsaV3_7G007120.1	GYCDIRVTPSCKCLEGFKPRSPDTWKTGEFADGCERNKLMNCGDEVGFAHLNQMKLPDTKHTWVNKSMNLEECRQKCLRNCSCMAYANTNISGSGSGSGC
MVSGDILGARITYNGTLGRLDVTLKDPQVPNESITLNLTDVPIDVKRILPARVIVGFSSSTGQSIPIQAIRSWNFTSSLDLIDVAGIVEEKSKLWIVGLV	ALWIGDLIDLKLIPDAGQDLYVRMLASELVMHRKAHKTGRLNSKVKIALFAISGFGLAIIFFIGVYIFRRRSTIKDGHEKIEAHHLELPLFDLSLINSAT
IGLVGLVFLSGFLFVVWWRRTKRKQREKEERDGDDDDDDDFGDEEISMVENVVDEEFIRGTGPKRFAYKELVKATNNFSQEGKLGQGGFGGVYKGFVTEL	DNFSLNNKLGEGGFGPVYKGKLTNGQDVAVKRLSQSSGQGTNEFKNEVILIAKLQHRNLVKLLGCCIEGDEKMLVYEYMPNKSLDFFIFNKTQRQLLSWS
NMEIAAKKISSTSKQGKKEYISEVNIISRLRHRNLVQLVGYSHERGHFVLVYEYMPNGSLDSHLFGKKSRLSWPLRYKIAHGIASALLYLHEEWEQCVVH	NRYRIICGVARGLMYLHQDSRLRIIHRDLKASNVLLDMDMNPKISDFGLAKTCGGDQTGGRTLRVIGTYGYMAPEYAFDGQFSVKSDAFSYGILLLEIIS
RDIKSSNVMLDSNFNAKVGDFGLARLVDHGLRSPTTVVAGTMGYLAPESLLTSKASKESDVFSFGVVALEIACGRKAVEHNKEEEEKISLVNWVWGLYGQ	GKRSRTFCHLNDQNLIAYAWRLWKEGNVEELLDDAIRETCSLSEVIRCINISLLCVQQHPNDRPTMSSVVMMLGCEIPLSQPKQPGFFIENEGIEMKRCS
GRLLEAVDKALNGEFNQEEMVRLMTVGLWCAHPNHNLRASIRQAIQVLNFEAPLPKLPTQMPVPMFYAPTAPNENPFSYIYSTNTNSQVSLQSDTSQPVS	SEDKSTSTNELTVTLPDPR
SKSSL	>CsaV3_3G021760.1
>CsaV3_7G007170.1	MSESGNFILFNAERSPVWQSFSHPSDTLLPNQPLSVSLELTTSKSPSHGGYYTLKMLQQRTTLKLALTFNLPESYEGLPESYANYSYWSAPEISNVTGEV
MAAIISISSYLLPLFFFFIYILSFFSTLTLANSLAFNFSSFDSSNTHIFYEKAFPSNRTIKLTGETVNKNQNFTGRATYFKPFHLWDKPSGNLSSFQTHF	IAVLDEGGSFGVVYGDSSNGAVYVYKNDNDNGGLSASTNQSIRNVRTQVVRRLTLESNGNLRLYRWDDDVNGSRQWVPEWAAVSNPCDIAGICGNGICYL
SFAIDSEGAERYGDGLTFFFAPNNSRLDAEISKGSGLGIGYNPSLTNLTYSSFFAIEFDIFSNFFDPPQKVEHVGIDINSMSSVAYSIWKCDIKSGRRTD	DKSKTNASCSCLPGTFKDNGGSQCFENSSSVGKCGGQNHQSSSTQFRISPVQQTNYYYSEFSVIANYSDINTVAKCGDACLTDCECVASVYGLDDEKPYC
VWINYDSATLNLSITFTGYENNKTILQRLNHDVDFRLTLPEWVTFGFSAATGTLYATHNIYSWDFKSTLNLNSDSNLAPSPGQGSKVGLVVGVGVGVGVV	WVLRSLDFGGFEDAGSTLFVKVKSNGSIPEANGPGGGGDSSGSAKEKATVIPIVLSMAFLIGLLCLLLYYNVRRRRAMKRAMESSLILSGAPISFTHRDL
FLVCGLIIVWICFLKKRKKRMKMNWEEDVVLDDSEFEKGKGPRKFSYSELARATNNFWEDEKLGEGGFGGVYKGFLRDLNSYVAVKKVSKGSRQGIKEYA	QVRTNNFSEVLGTGGFGSVYKGSLGDGTLVAVKKLDRVFPHGEKEFITEVNTIGSMHHMNLVRLCGYCSEGSHRLLVYEFMKNGSLDKWIFPSHHNQDRI
SEVKIISQLRHRNLVQLIGWCHERGELLLVYEFMSNGSLDAHLFKENNFLTWEHRYKVAQGIASALLYLHEEWEKCVIHRDIKSSNVMLDSDFNAKLGDF	LDWSTRFHIAVGTAQGIAYFHEQCRNRIIHCDIKPENILLDENFCPKVSDFGLAKLMGREHSHVVTMVRGTRGYLAPEWVSNRPITVKADVYSYGMLLLE
GLARLVDHAIGSQTTVLAGTMGYMAPECAISGRASKESDVFSFGIVALEIACGRRPYNPNVEEAKMVMVEWVWELYGNGRLLEAADTKLHGSFENEPQQR	IVGGRRNLDMSFDAEDFFYPGWAYKEMRNETHFKVADRRLEGAVEEKELMRALKVAFWCIQDEVVTRPTMGDIVRMLEGSMDVDMPPMPQTVVELVEEGL
QQIECLMVVGLWCAHPDINCRPSIRQAIHVMNFEASLPVLPLQFPTLAYHHHPLSVNRPIISSSFSSTQDSVVSQSTGNGFNSTNVLTTSQETTTSSTSF	DQVYRAMKRDTNQSSSFTINSQPSSSLATCSHSTISPR
SASTSLLNTR	>CsaV3_3G044200.1
>CsaV3_7G007180.1	MASFLLISFVTAMVLFSSFNVYVAVDFLTSSQNLTHGNTLVSEKGIFELGFFRPGISNNRYLGIWYKTIPIPTVVWVANRETPLVDFSSILIINTTANHV
MAAQNNLLIHLFFLVPFATSLSFNFTSFNQGNADMIYDRTFPTNQVIELTGDSSNNNMNFVGRATYSQPLHLWDEGSGNMSSFQTHFSFAINSRGRANYG	VLIQNKTVIWSAKSLKPMENPRLQLLDTGNLALKDGKSEEILWQSFDYPTDTLLPGMKLGWDYENGINRRLSAWKNWDDPSPGTLILEMENHSYPELAMW
DGLTFFFAPNGSILQANISRGSGLGIGYDPELWNGTATFFAVEFDIYSNNFDPPFEHVGIDINSMKSIAYSRWKCDIMGGKRNDVWINYDSDTHNLSVVF	NGTQEIVRTGPWNGMRFSSKSISGLPILVYHYVNNKNELYFSFQLINNSLIGRMVLNQSRSRREALLWSEAEKNWMIYATIPRDYCDTYNVCGAYGNCDI
SGFENNNTLLQHLHHVVDLRLNLPEWVTFGFSASTGYEYATHSVYSWSFHSTLELTLEPTFTTDPNSVASAPSPGPSLPPNNNDGSTSKTGLEIGLGIAG	ENMPACQCLKGFQPRVLENWNQMDYTEGCVRTKHLNCWDEVGFAKLPGMKLPDTTYSWVNESMSLSECREKCLRNCSCMAFANTDIRGLGSGCAIWLNDL
GVIFVGGLVIVWIIVWKKMAAMKNIEEEIMLDDSEFEKGKGPRRFLYKELARATNNFKEDKKLGEGGFGGVYKGFLRELNCNVAVKRISKGSKQGIKEYA	LDIKVVIKGGQDLYVRMLASELDTTKANLVIIGVIVSATLLIIAALVLVGFYIIKRRKILEVEKLDVQEEDLELPLFDLSTVSNATDNFSNSKKLGEGGF
SEVKIISQLRHRNLVQLIGWCHEKDELLLVYEFMPNGSLDTHLFKPNNFLTWELRYKIGQGIASALLYLHEEWEMCVLHRDIKSSNVMLDLNYNAKLGDF	GVVFWGKLKDGREIAVKRLSNYSRQGTNEFKNEVKLIAKLQHRNLVKLLGCCIQEREKMLIYEYMPNKSLSSLIFDPNGRKLLDWSKRFNIICGIVRGIL
GLARLVNHGKGSQTTALAGTLGYLAPECATTGRATKETDVYSFGIVALEIACGRMPFNPNVEEEKMVMVEWVWKLYGCGKVLDAIDSKLRKEIRSFGDEE	YLHEDSRLRIIHRDLKPSNILLDIDMNPKISDFGMARTFGGDQTEGNTRRVVGTYGYMAPEYAIDGQFSIKSDVFSFGILLLEIISGQKNQGFYRPNQTL
KMMECLMVVGLWCAHPDSNARPSIRQAINVLNFEAPLPILPSHLPAPTYDFRPIASSSTSSSTTQSGVASLASNSSNL	NLIGHAWKLWNEGRALELIDPSIGESYTLSEVLRCIHVSLLCLQQQPEDRPIISDVISMLNCESASKLMQPKQPIYCMEMDSLKEDSISSKNEASSSTTN
>CsaV3_7G007210.1	ELTVTVVEAR
MSHMEVSILTSPSCLLLILCYSNIFWSLTNPGSVSAIISYENLTFNLTDFGPNDHDIHYEGDTYPSNNVIQLTMNQRDMPLNGSVGRATYRDPFHLWESG	>CsaV3_3G044210.1
HRNLADFTTQFTFTIDSQHSRTYGDGFAFFIAPVESRLPPHSGGGNFGLLSSNKSDPDVVPTANFVAVEFDTYTNAWDQSENHVGVDVDNVKSLSSTSWW	MANASPTLFLFLFLSLFLFLSPSTAVDFITSSQNLTYGDTLVSTKGFFELGFFTPGNSTNRYLGIWYKIIPVRTIVWVANRENPIRNSSAVAVLKINSTS
WSDIENGGKVKAAISYNSSYHNLTVFLVDERDSEVSPTNSSTFTFNIDLREHLPEWVTIGFSGSTGSFFEIHTISSWSFSSILQVEVNVTTTTEPASSPV	SDLFLFENDAVVWFGKSLKPAKTPKLQLLDNGNLLLKDAESEETSWQSFDYPTDTLLPGMKLGWDFKNGIQRRLSAWKTSDDPSPGSLTMEMMNTSYPEP
NSKKGINMKWFGIIFTVALSLFLILGFVWFGVWMKRTSRRKSMRRNQEEDFENETGPRKISYKDLLAATNKFSDENVLGQGGFGKVYRGFLDNKELDVAV	VMWNGSSEYMRSGPWNGLQFSAKPTSALPILVYSYVNNKSELSYSYELINSSLIGRMVLNQTILRREALLWSEPEKNWKPYAAMPRDYCDTYSVCGAFGS
KRITPNNLHQGSREFASEVKTISKLRHKNLVELIGWCCCSKDQEYLIVYKFMPNKSLDFHLFQQNNLLTWDHRYKIAIGLALALHYLQEEQDPYILHRDI	CDIEQVPACQCLFGFHPNVQEKWNLMDYTEGCVRNKPLNCSDKTGFAKLPGLKLPDTKQSWVNESMSLNECREKCLRNCSCVAFANTDIRGSGSGCAIWF
KSSNILLDAEFNAKLGDFGLAKLVDHGKQSITTILRGTEGYVAPEYLESSVASKESDIYSFGIVCLEIACGKQALGEAREDGKRRLIKLVEWVWDYYRRS	GELVDIKVVRRGGQDLYVRMLASELETKKTSSVAVGVIVGAAALLILGLLLIGFYVIRSKRRKLEATGAGKDLEGQEDDLELPLFNLATISNATDNFSNF
VEEAADPKLRQNFKREEMKQLLIVGLACAQPDFRVRPSIKQVIDMLNFKSPLPNLPLEYPGLSRSAVFLSAEMESLRTSSCLQSGNLHGKSISSKNSTAS	NKLGEGGFGAVFRGRLTDGKEIAVKRLSSYSRQGTDEFKNEVILIAKLQHRNLVKLLGCCIQGEEKMLIYEYMPNKSLDSFIFDSARKKLLDWSKRFNII
STFSNMG	CGVARGILYLHQDSRLRIIHRDLKASNVLLDIDLNPKISDFGMARTFGGDQTEGNTRRVVGTYGYMAPEYAIDGQFSIKSDVFSFGILMLEIISGEKNRG
	FFRPNHALNLIGHAWKLWNEGKPLELIDASIGESYALSEVLRCIHVSLLCLQQLPEDRPTMSNVVLMLSSEGSLAQPKQPGFYMERDSLEVFSVSGKNES
	SITNELTITLLEAR
	>CsaV3_3G046410.1
	MGASNFGGFICLLAWLLFLFFFIQCEVCFASIRSFGEIFPGFQGSQMNWIDNNGLFLMSNNSKFGFGFVTTQDVTMFLLAVIHTSSLRVVWSANRAFPVA
	NSDEFTFDEKGNAMLKKGSVVVWSTNSSDKGVSSLELQNSGNLVLRANNSDNEIVWESFSHPTDTLLSGQDFVEGMRLVSDLSNNNNMSYFLEMKSGDMT
	LSAGFQSPQTYWSMAKENRKTVNKNGGAVYSATLDTNSWKFYDRSKVLLWQFIFSNVANENATWIAVLGDDGFVSFYNLQDSGAASTTRIPEDSCSTPEP
	CGPYFICYSGNKCQCPSVLSTNPSCQPGIVSPCHQSNGSIKLAYATGVKYFALEFLPSTSTTDLNGCKNACMSNCSCRALFFENLTGNCFLLDDVGSFQN
	SNEDSNFVSYIKVSNNGGSGDNNGGSRNGGMNSHIVAIIIVFTGFVICGLLYLAFCYYKRKKKLPGTPHETSEDDNFLDGLTGAPIRYSYDNLQTATNNF
	SMKLGQGGFGSVYQGLLPDGTRVAVKKLEAVGQGKKEFRAEVSIIGSIHHVHLVRLKGYCAEGSHKLLAYEYMGNGSLDKWIFRKNKEDFLLDWNTRFNI
	ALGTAKGLAYLHEDCDVKIIHCDIKPENVLLDDKFLAKVSDFGLAKLMTREQSHVFTTLRGTRGYLAPEWITNYAISEKSDVYSYGMVLLEIIGGRKNFD
	STETSEKCHFPSYAFKMMEEGKLENILDSNLAIKNGDERVFTAIKVALWCIQEDMHLRPPMTRVVQMLEGLCAVPPPPTSSPLGSRLFSSFFKSISEGGT
	SSWPSDCNSDAYLSAMKLSGPR
	>CsaV3_4G001580.1
	MGFFKIATFLFVFSLLFIQTNTAIVKSQSIDQINPGFRASASEFNHTNGVFLLSKRSVFALGFYAGAKDNTFSLGIIHIFSSRVIWTANRDSLVNDSAFF
	VFNETGDAYLDVSGQNQTTVWSTETANEGVVSMQLLDSGNLVLKSKNGSFIWQSFHFPTDTLLPGQIFWEGLKLKSYPNDNDHSNFLEFKQGDLVLSAGY
	QNPQIYWALSNDSRKIQRATTGGSGYSLFAILESNYWNFYGTNGELLWSFKIFWQLNRKDRWISVLNTDGTISFLNLENRKSAEPEPIRIPAEICGVPEP
	CNPLFICYFDNHCQCPSTVFEKNFNCKLPSVPCNGSSNSTELLYLGENLDYFALRFSTPAFNSDLSSCKTACSSNCSCNVMFYEPVSRNCYFFNEIGSFR
	RSEGGSGGYISYMKTNLPINGNNSETNPSPNRRKHIVLMSLLMAAMTLGFMGLLCFLFYRQKMKELLSSIDEATEEDIFLNEISGGPIRYSYRQLRRATK
	NFSTKIGDGGFGSVYLGKMGDGSRLAVKKLERIGQGGREFRAEVSLIGGIHHVNLVKLKGFCSESLHRLLVYEYMSNGSLDKWIFNKKEDDLFLDWSTRF
	NIALGTGRALAYLHQECESKIIHCDIKPENILLDENFTPKLSDFGMAKLMDKQHTSIFTQLRGTRGYVAPEWITTLAISDKSDVYSYGMLLLEIIAGRKS
	YDADYPPEMAHLPSYATRMVGEQKGFRVLDSRVAGEAEGDWRVEAAVQVAVWCVQEEPSLRPPMRKVVQMLEGVSPVPMPPCTAEMGANFWWSSDGLGMK
	LNGCYSEVRLSDVRLSGPR
	>CsaV3_4G024000.1
	MASLCFPFPSLLLLLLLRPFFTVAQTTSPNITLGKSLTAHSGDSFWSSASGDFAFGFRQAVGGDYLLAIWFNKIDEKTVVWSANRDKLAPGGSTVLLKTS
	GQLVLNDPAGKQIWSSTFTATNQSVSFAVLLDNGNFILAANDSEIVWQSFDDPTDTILPSQILKKGNKLVASYSETNYSSGRFEFYMQTDGNLVLYTRNF
	PSDAISNHYWSTDTVNVGFQVVFNLSGSIVLIAENKTILDTLSSNNPTAQTFYQRAILDHDGVFRHYIYPRGGTGRNSSWPKAWSVSKSIPSNICLAISQ
	GSDSGACGFNSYCKLGDDQKPFCTCPEGYVLFDPNDVTQSCKPNFVPQSCAFPEIDDFDFVSMDNTDWPQADYGHYLPVDEDWCRNECLNDCLCSAAIFR
	DGNCWKKKFPLSFGRMDYSVGGKALIKVRRGNSTLQSQNLDRNCKNKTKIIIGSVLLGISLFLNILLFLLTLLIGYRFSKRKLLKFNGGDPFILGVNLRA
	FSYEELNKATKGFKEQLGSGAFATVYKGTTLGSVDDNNLVAVKKLENIVKEGSGENEFKAEVSAIARTNHKNLVKLVGFCNEGEHRMLVYEFMENGSLAD
	FIFKPSKPTWYTRIQLVLGIARGLSYLHEECSTQIIHCDIKPQNILLDDSYGAKIADFGLAKLLKKDQTRTMTAIRGTRGYVAPEWFRSLPITVKVDVYS
	FGILLLEMICCRKNFEMETENEDEMILSDWVYDCMNERKMETLMREDEEGRSDMKRVERFVKIGIWCIQEEPSLRPSMKKVVQMLEGAVDVSTPPDPSSF
	ISAIKE
	>CsaV3_4G027530.1
	MGFVVIFLLLVLPNLFYSAPIASPSISPNFTASNFQFIDVSGAFLVSLNNLFTASITNSNSHTSLYFFLIIHVQSNSIIWSANPNKPVSTSSLLTLSPTG
	LSLSDDSGLLVWSTPPLSSPIASMLLLDSGNLLLLDHSNVSLWESFHYPTDTIVVGQRLTVMNSLFPAQPDDHDISIGGSQYRLLLTSNDLLLQWNRITF
	WKLSMDLKAFTHSYAPVSFLAMNASGLYLFSGDGSTVVMHVSLNLNSGSSSDFFRFGRLGFDGRFKIMSFINGGFVEEFLGPSEICQIPTICGKLKLCSA
	GTCSCPPSFTGDSRGGCVPADSSISLASSCGNISSLDSKSSFSYLRLMNGVDYFANTFMEPVTHGVDLQFCKYLCSKNCSCLGLFYENSSSSCLLIWNQI
	GSIMSANKGRVGFIKTLQITPISEGRSRKRIPLVGLILIPSSALFLVITFVVLLLWFRRWRISVMLQRSDSSSSAELEMSLIPGLPIRYSYNEIATATNN
	FKTQIGSGGFGIVYKGTLSDKTIVAVKKITSFGVQGRRNFCAEIGVIGNIHHVNLVRLKGFCLQGRHRVLVLEYMNRGSLDEALFVDGDDPVLEWKDRFQ
	ITLGTARGLAYLHSGCDHKIIHCDVKPENILLNDSLGVKISDFGLSKLLTPEQSGLFTTLRGTRGYLAPEWLTSSTISDKTDVYSFGMVVLEIVRGRKNW
	LLQEEERVYFPLLALQMHMEGRYLELVDPRLEGKVRSDEVEMLVRVGLCCVHEDPAMRPTMANVVGMLEGGIPMADPIVESLSFLYLYGRRFSEATMVEN
	LTLQDPFALQRALTLATSTSTRHGHPHNREKNNNDIISTFSYISSQQVSGPR
	>CsaV3_4G028440.1
	MGSPLFIPVVFFLLPLVSSISYTEFIYPNFLASNINFADNGGAFLYSLNKTFKAAIFNPLAQESSFYFCVIHVASNTIIWSANRNDPISSTGNVNLTIKG
	ISITDEDGNLRWSTPQLQSVVYALRLTDIGNLVLLDRSNVSLWESFRYPTDTIVVGQSLSVGTVLLSSISSSNLSSSNYSFSVSSSDALLQWYGQIYWRL
	SMDPNAFINSNAVVEQMIINSTGLYLLARNSSVVVIQVILPRSNFRIAKLESTGQFIVKSFSSGGWTQEFIGPVDSCRIPFFCGQVGLCNEDGVTNSPSC
	SCSSSFHPVSSSLGSWGCKPIDHSIVLASPCNSSSSGNEMKTPVFSYLGLGYGIGYFAIDFSAPARYGVNISSCQALCSSKCSCLGIFYGNTSGSCYTIE
	DRLGSIRQSSSFVNDLLGYIKVQVGSTPPSFNAEDKQDFPVAALILLPISGFLLLLFFTLYFLWWRRRLISKRIQKKLGSVSSRASVELDAFFLPGLPRR
	FSLEELEVATDNFKDQIGSGGFGSVFKGVLHDKSVVAVKKITNLGIEGKKEFCTEIAVIGNIHHTNLVKLKGFCAQGRERLLVYEYMNRGSLDRTLFGSG
	PVLEWQERYDIALGTARGLSYLHRGCEHKIIHCDVKPENILLHDSFQAKISDFGLSKLLAPEQSGLFTMMRGTRGYLAPEWLTNSAISEKTDVYSYGMVL
	LEVVSGRKNCTTRSHDHSLDGSDSSGCQSSSSAGLGLVYFPLFALEMHEQGKYLELADPRLEGRVTYEEVKKLVCIALCCVQEEPAIRPSMDAVVSMLEG
	GIPLSQPRNESLNFLRFYGRRFTEASTIEEEGYQNGSVIYSPANALPSCMSDSNYLFSYMSSQQVSGPR
	>CsaV3_6G004740.1
	MNFHTHLFPCFIAFAFAVSFSEAAITLGSSLRASDPNQAWNSSNGDFSLSFTPLGSSSFKAGIVFTGGVPTIWSAGGGATVDASSALHFQSDGNLRLVSG
	SGAVVWESHTTGLGVSSAVLEDTGNLVLLNSSSQPVWSSFDHPTDTIVPSQNFTLGMVLRSGQYSFKLLDVGNITLTWNGDEGDVIYWNHGLNTSIGGTL
	NSPSLRLHSIGMLAVFDTRIPAGSFVAYSNDYAENAETTFRFLKLTSDGNLEIHSVVRGSGSETTGWEAVSDRCQIFGFCGELSICSYNDRSPICNCPSA
	NFEPFDSNDWKKGCKRKLDLGNCSNGINMLPLENTKLLQYPWNFTGIQQYSMQISGCQSNCRQSAACDSSTAPSDGSGFCYYIPSGFIRGYQSPALPSTS
	FLKVCGDVDLNQLESSDVSRPGDKVKVWVLAVVVLVTLFAMIAFEAGLWWWCCRHTSNFGGMSSQYTLLEYASGAPVQFSYKELHRVTNGFKDKLGAGGF
	GAVYKGVLTNRTVVAVKQLEGIEQGEKQFRMEVATISSTHHLNLVRLVGFCSEGRRRLLVYELMKNGSLDGLIFKGEEGQSGKFLSWEDRFKIAVGTAKG
	ITYLHEECRDCIIHCDIKPENILLDEHLNAKVSDFGLAKLINMKDHRYRTLTSVRGTRGYLAPEWLANLPLTSKSDVFSYGMVLLEIVSGRRNFDVSAET
	NHKRFSLWAYEEFEKGNLIEIVDKRLVDQEIDMDQVSRVVQVSFWCIQEQPSQRPTMGKVVQMIDGVIDIERPPAPKVTSMVSTSGTTSTYISSNLSNFS
	TTPTTETPASFSSSHAALDMTPGGSKIEKTSSSLLQSRYD
	>CsaV3_6G049310.1
	MGTSKYLLFLCLILIFMVSTTVSQTDIITHSCSNTGNYTTNSVYKQNLDNLLSSIASNTEIDYGFYNFSAGQDPDRVNAIALCLADLTVDECRRCIQNST
	RRILEDCPNQKEAIGWYTVCMVRYSNRSIFRVGNDRVLGPVFVSGQTASDIDGYTRSLRTLLQRLRNEASSGDSRHKYAVGEVEATNLDNIFGFVQCTPD
	LSSVDCNNCLMKAAENVRNGSMGTRIFSTSCFLRYETNDIFYNTESLPPTAGGGGATPPPMSSPPLPPTPGNKTRTVIIVVVSIVSVIILVVAIFIILRL
	RKRKNRKSTDKFEGVVIGDATDEISSVETIQFDFETIKIATNDFSSENKLGQGGFGAVYKGKLPNGQRIAVKRLANNSQQGDVEFKNEVLLVVKLQHRNL
	VRLLGFCLQRTERLLIYEFVPNASLDQFIFDFTKRTLLDWEKRFKIINGTARGLLYLHEDSRLRIIHRDLKASNILLDEEMNPKIADFGMARLFEVDETQ
	GNTSRIVGTYGYMAPEYLMHGQFSIKSDIFSFGVLILEIVSGKKNSCFRNGEKIEDLSSFAWKNWKAGTSKNVIDSSLSVGSNVEMLKCIHIGLLCVQEN
	AADRPTMATIVLMLSSMSLSLPVPSEPAFFMHSNFDESTTQSKTNQWLEMNEKANDHSESIPLQSLADSSIRDFSPR
	>CsaV3_6G049320.1
	MESFNLRKTLFFLSFFLAKLVFPTISQPPFFDKACSDKGNYTTNSPFKKNLDAVLFSLSSNNHFDSGFYNASSGENPDRATAMALCRGNVAFEKCRSCVN
	DSAHRIIQECPNQKEAVGWYQDCQIRYSNNSIFGVRDSSVMRAYMNLQKSPDPIGFSQTLRSLLDGLRNEAASGTSTRKSAAGQLAVPSPSVDTIYALVD
	CFPDLSSLDCNGCLSQLQSYIPACCNASIGARITATSCQLNYEIQPFFELSPPPPPSQPPSVAAQPPPSAVKAPSPTSPSNEGSNGKTARTVIIVVVSVV
	SASILIVGICIILRLRKRKHKTTLQKSESVAHGDATSEISTAVTIQFDFDTIKIATNDFSDENKLGQGGFGAVYMGKLLNGQHIAVKRLAHNSQQGDVEF
	KNEVLLVVKLQHRNLVRLLGFCLQGRERLLIYEFVPNGSLDHFIFDFEKRRLLDWEKRYKIINGVARGLLYLHEDSRLRIIHRDLKASNILLDGEMNSKI
	ADFGMARLFKVDETQGNTSRIVGTYGYMAPEYIMHGQFSVKSDVFSFGILVLEIVCGQKNNSFHNGDRKTEDLSSFAWKNWKAGTSTNVIDSTLIVGSRI
	EMIRCIHIGLLCVQENVANRPTIASVVLMLSSSSLSLPIPSEPAFFMDINTNESNSDGRHASYSTAKSNQISENEASSTELYPR
	>CsaV3_6G049360.1
	MVFFILVLVVQHSMFPTTNSQPDFTYHSCSNNANYTNNSPFKKNLHNVLLSISSKTTQLDYGLFYNATSGEYPDRATALALCRGGVSLKQCRSCVYNSTL
	RITKDCPKQREAEGWYSDCQIRYSNNSIYGVLDTTIKYVRWNTQKALNPRGFNKVLRSLFDGLGREAASGSSVQKSAWGDKKVPSSNVDIVYGLVDCFPD
	LSYLDCLDCLNRLQNFLRTCCNDINSSSTGRSRNKSVAVLVVVAIVPTIILLVAIFIILILRKRKHKRPLDNFEEYVIILKVAFDFEKMDMGNLSLGSRL
	FLLFSLCSQLLFITTTSQPDFFYHICSKKGNYTNNSPFEKNLDHVLASISSNSITDTRQVDYGFYNATSGEDPDTANAKVLCRKGCPLEQCRTCANNSVH
	RIRQNCPNQKEGAGWYGDCQILYSNNSVHDETDLSAFQILYNTRVAPDQNGFNEELRDLLDGLRVEAASGTSIRKSASGDVKLQNPNTYTIYGLVDCFPD
	MSFFSCDVCLSRLQSNLASCCSGSIGARLIATSCQIGYEIHPLYASLLSPPPSPLPLQPPASNLPPSSPLPTQGNNSNTVRIVIIVAVSIAAVIILLVGI
	CLVLKFRKRKQKGLLRNFGDVDVGDASDEISIVNTIQFDFDVIKDATNDFSNENKLGQGGFGAVYRGKLPNGQHIAVKRLAHNSQQGDAEFKNEVLLVVK
	LQHRNLVRLLGFCLQGSERLLIYEFVPNGSLDHFIFDFEKRILLDWERRYKVINGTARGLLYLHEDSRLRIIHRDLKASNILLDEEMNPKIADFGLARLF
	EVDETQGNTSRIVGTYGYMAPEYIAHGQFSIKSDVFSFGVLVLEIVSGQKNNCFSHGENTEDLTSFTWNNWRAGTSTNVIDSTLGVGSRIEMIRCIHIGL
	LCVQENVANRPTMASVVMMLSSSSLTLPIPSKPAFFMDSIVTNGSNTSETNRSKSTTLQHSENEASITELHPR
	>CsaV3_6G049370.1
	MFCFLDYRSFPISLLILISIFGLSHSHHFEPKYRFHICSAPSNNITNANLGSNLSGLLSSLSEASSDSFYNITFNGMYGAVLCRGDINSDNCHSCVSTAS
	KELSVRCSLRVNGTIWYDECMLRYSDKNFLGTVEMSPRFLMGDSGNQTSPDDRDIDGPDLLSQMASEAAGLEMMFKANKLDNRGTRYGLVQCTRDLNSNQ
	CDTCLTALLEEIKLVYKGRVGWRILSQSCSITYEQYLFYQLPDSPPGSSAKMIAVITVSTIAAVAILAILLYCLHLSRKRRQGEQVLLRNLGDANAAELM
	KQDLHSRDRDNDEDMHYFSFITLQVATNNFADANRLGEGGFGPVFKGKLTNGEEIAVKRLSLKSSQGHDEFKNEVMVIMKLQHKNLVRLLGCCLEGEEKL
	LVYEYMANTSLDAFLFDPVKSKQLDWVKRNNIINGVAKGILYLHEDSRLKIIHRDLKASNVLLDDEMNAKISDFGTARIFGGKQVEASTNRVVGTFGYMA
	PEYAMEGVFSIKSDVYSFGILMLEVISGRKNSGFFKVDNAQSLLAQAWQLWKEGREEEMVDPNLVGECSLSEALRWIQIGLLCVQEDPNIRPTMSMVVLM
	LGSKSIHLPQPSKPPFFPIGFPTSANQSSTTLLGTGYLSSQSSTTASI
	>CsaV3_6G049380.1
	MIHFLIQTPSSWPLTLLLLISISGFILPCCSQRYLSCSGANTGHPNLNSNINFLLDSLISHASSRTFYTETSNGIHGLFLCRGDVPNETCRTCIEGASQQ
	IKVDCASQTNGTIGFDECMLRFSVVNFFGILEMSPRILLYNSLNQSTFEDRDFVDLALVSNLVRDAKNANSMFKEGEVNIVGVDQRFGLAQCTRDIGKRD
	CEICLTNLVDYAKGCCLRQRGWRVLAPNCNLRVEAFRFYGIPTPSLPLDEEGGSRTRIIVITVSTVAATAVLLGLLLGSFLWRKKRREMDRSDEFPLRNG
	SDQQPVYSLRQHFDETNHDNDGDMHYFNFSTLKAATNNFSDVNKLGEGGFGPVYKGKLMGGEEVAVKRLSTKSSQGHEEFKNEAKVIWKLQHKNLVRLLG
	CCVEGGEKLLVYEYMANTSLDAFLFDPLKCKQLDFLKRENIVNGIARGILYLHEDSRLKIIHRDLKASNVLLDDEMNPKISDFGTARIFGGKQIDASTNR
	IVGTYGYMAPEYAMEGVFSVKSDVYSFGVLMLEVMSGKKNIGFLNMDRAQNLLSYAWELWSEGRAEEMIDKNLSGECPESEAVKWIHIGLLCVQEDPNIR
	PTMSMVVLMLGSKSIQLPQPSKPPFLTSRGSLSRYQSSTTETGTGLHTTDQSSTSASI
	>CsaV3_6G049550.1
	MGSDCRKVVGFLQFFVISFFLCSSPLFCDAADSITKGRGLRDGSNETLVSLDDSYELGFFSPINSSLRYVGIWYHKIEEQSVIWVANRDRPLRNRNGVLI
	IGDDGNLVVLDGNNSVWTSNITANSFEPRNLTLLNHGALVLSSGDDLSKVHWSSFEHPTDTFLPNMVVKVNPQMGEKRMFMSWKSETDPAVGNYCLGVDP
	RGAVQIIVWNGNNRWWRSGHWDKQIFSGIPTMRSTSLYGFKITSDDGNNISVTFEALNDLDKLKFQIQWDGKEAQQRLNETTRKWDTIRLLPSNDCDFYN
	FCGDFGVCSENSRLKCSCPQGFIPKNKERWDKGIWSDGCRRKTPLLEQRMKSSPNGTIEDSEQDGFVDVLFVKLPDFITGIFVVESCRDRCSSNSSCVAY
	SDAPGIGCATWDGPLKDIQRFEGAGNTLHLRIAHSDLTPVDSESKLSTGVIVAICFGGAAAIAIIALLLWKFRGKTKAATTSEPQNKTEVPMFDLSKSKE
	LSAELSGPYELGIEGENLSGPDLPMFNFNCIAAATDNFSEENKLGQGGFGPVYKGKLPCGQEIAVKRLSVRSGQGLEEFKNEIILIGKLQHRNLVRLLGY
	CIQGEDKLLLYEYMPNKSLDWFLFDPNKQALLDWKKRLSIVEGIARGLLYLHRDSRLLIIHRDLKASNILLDEDMNPKISDFGMARIFGGNQNEATNTIR
	VVGTYGYMAPEYAMEGLFSVKSDVYSFGVLLLELICGRRNTSFRSTEYLTLISYAWKLWNDGRAIELLDPSIRDSSPENEVLKCIHVAMLCVQDSPAYRP
	TLQSLVLMLESESTSLPQPRQPTYTSTRASIDIDLFTEGHDIVSSNDVTVTMLDGR
	>CsaV3_7G003960.1
	MACKCLPGFEPTSPGSWNIGDYSGGCIRKSPICSVDADSDTFLSLKMMKAGNPDFQFNAKDDFDCKLECLNNCQCQAYSYLEANITRQSGNYNSACWIWS
	GDLNNLQDEFDDGRDLNVRVAVRDLESTARNCGTCGTNLIPYPLSTGPKCGDPMYFNFNCNLASGQVNFEAAGGTYKVKFIDSEARKFYIQTKEPGDCGD
	KNWITKALQLNQSSPFRVTSWCNFKETNLEENFSLKTSNEVEISWEPPLEPICSSTTDCKDWPYSTCNMSKDGNKRCLCITDFHWNGWILNCTTDHNKGK
	DGKGKTTFSVIIVATSLCMVLLMILSCTVFYIYFSKSGLIERQESRGNSQKDLMLHLYDNERRVKDLIESGRFKEDDTNGIDIPFFDLETILVATDNFSN
	ANKLGQGGFGPVYKGKFPSGQEIAVKRLSSGSGQGFEEFKNEVLLIAKLQHRNLVRLLGYCVEGDEKMLLYEYMPNKSLDAFIFDQKMSVALDWDMRFNV
	ILGIARGLLYLHQDSRLRIIHRDLKTSNILLDEEMNPKISDFGLARIFGGKETATNTKRVVGTYGYMSPEYALDGIFSVKSDVFSFGVVVIEIISGKRNT
	GFFHSEKALSLLGYAWDLWMKDEGLDLMEQTLSGNCKRDEYLKCLNVGLLCVQEDPWDRPTMLNVVFMLGSETATLPSPKPPAFVVRRCPSSRASSSTKP
	ETFSHNELTVTLQDGR
	>CsaV3_7G004020.1
	MESRDALWWFIFYVFFLIFFQPSVAIDTISLNDSISGDKTIVSSKENFKLGFFTPGKSSSKYYIGIWYNKISVKTVVWVANRDTPISDPSKSVLKFQNGN
	LVLLNGSNFPVWSTNVSSKPPFGSLQATIQDDGNFVLKDGSITNSSKPLWQSFDFPTDTWLPGSKLGRNEITKQTQHLTSWKNPDDPGSGHFSLELDPNG
	TNAYFIMWNRTKQYWSSGPWVANMFSLVPEMRLNYIYNFSFVKTDTESYFTYSMYNSSVISRFVMDVSGQAKQFTWLESSKNWNLFWGQPRQQCEVYALC
	GAFGRCTENTSPICSCVDGFEPNSNLEWDLKEYSGGCRRKTKLKCENPVSNGGRDRFLLMSSMKLPDLSEFVPVGNGGDCESLCLNKCSCVAYSYQNGQC
	ETWSGDLLDLRQLSQTDPSARPLYLKLAASEFSSRKRNTGMIIGVAVGAAVGLVIVLAVLAFILLRRRRIVGKGKTVEGSLVAFEYRDLLNATKNFSHKL
	GGGGFGSVFKGSLSDSTIVAVKKLESVSQGEKQFRTEVSTIGTIQHVNLIRLRGFCSDGSKKLLVYDYMPNGSLDSHIFHNQNPNNVLEWKTRYQIALGT
	ARGLAYLHEKCRECIVHCDIKPENILLDDQFCPKVADFGLAKLFGREFSRVLTTMRGTRGYLAPEWISGVAITAKADVFSYGMMLFELVSGRRNSEQSED
	GTIKFFPSLVAKVMTEEGDILGLLDPKLQENADVKEVTKVCRVACWCIQDEEVQRPSMSNIVQILEDVLEVNKPPMPRSLLAFSDSQEHLVFFTESSSSS
	SSNQNSKTNSWTPSSQTKSSTSTTPS
	>CsaV3_7G033220.1
	MYHNTLNKAMNFVAFWCCFVAVVMAESSQVQSTMAYNVLTQGQELRFGSQLISPTGIFVLGFYNPDSLNNATYLGISYNSNHQKPIWIANPNSPIFANNS
	ASMGLVVDANGSLIIQNGSFFFSLFDVGQSTTSSSAVLQDDGNFILRELNRDGSVKGILWQSFDHPTDTLLPGMKIGINYRTNSTWSLTSWRNEESPKPG
	AFRLGMNPNNTFELVMFIRDDLFWRSGNWKDGSFEFLENNKGINFNRVSNENETYLIYFSFNNNYRAESTSVIQTQLRLKEDGNLRMNMNNEDFEHSICP
	LLEKDNEGCVWKKQHKMPRCRNWLYPNGVAFKTMFVHTLEDTINVSSSSSYKDTNLTRFECEIICIYDCDCIGFGVSKQEDGNGGCEIWKSGAKIIVMDE
	GEREGWFLNGEESSDPPAPSPHPYPCNYRNGKMEVWVQVTIGLAVSTIFLLLCFIIYANWRTQIVEVIGKFKKCFLRRMWVITEDCKILGIMIRQITDWK
	KNPELQFFDFETIVSATNNFGDECKLGKGGFGPVYKGVLTDGQEVAIKRLSKNSGQGLVEFKNETILIAKLQHTNLVRLIGCCLHKEEKLLVYEYMPNKS
	LDFFLFDSEKKLIFDWEKRLHVVQGIVQGLLYLHCYSRVRIIHRDLKVSNILLDDEMNAKISDFGMARVFKPSDNEANTSRVVGTHGYISPEYAMEGIFS
	IKSDVYSFGILLLEIITSQKNYHNYDTERPLNLIGYAWELWVNGRGEELIDLGLCNSDDQKAKALRCIHVSLLCVQQIPGNRPTMLDIYFMINNDSAQLP
	SPKQPAFFIAQSPSSSQREIEEVDSETHTTHRSNLFIEFYDTLNDGCKVQP

## Sheet: Table S5
Table S6	Sequences of the LecRLK genes primers used for quantitative real-time PCR
Gene ID	Sense	Antisense
CsaLecRLK1	TTGGATTGAATACGATGGA	TTGATGACGGACGATAAG
CsaLecRLK2	TAGTCTCAGTAGTCTCATCA	AGGTAACAACAGCCATAG
CsaLecRLK3	TTCAATTAGGACCTCATC	GAAGGATTGCTCTGTATA
CsaLecRLK4	ATATTGATTCTCTGCCTTC	AGATTCCTGCTATGACAA
CsaLecRLK5	GCGATTTGTGTTGCTGTT	TACCGATGAGGACCGATT
CsaLecRLK6	GTGATGGAGCAATATGAA	CTATCTGGTGACTACAATG
CsaLecRLK7	CGTCAACATTCAATCCTCTA	CCTCGCAATCTTCTTCTG
CsaLecRLK8	GAAGATTGAGTTGGATGA	AGAGTGAAGTTGAATAAGAT
CsaLecRLK9	CGAGTGTAACGAGAATGA	CCTTGGTGTAGATATAGCA
CsaLecRLK10	AATGGTGCTTATTGATTG	ATACTCTTCTCTGATTCTC
CsaLecRLK11	AGAGGTAGCAATCAAGAGA	CCAATAGTAGCCACTTCTG
CsaLecRLK12	CACCAATCTTGCCTAATG	TCATCTTCCAGTAAGTTCT
CsaLecRLK13	ATGATATTGTGGTTGATGAAG	TTGGAGTATAGCCTGAGT
CsaLecRLK14	AAGTGACTCCAATGTTCT	TTAACTCTATTCGCATAAGG
CsaLecRLK15	TTGATACACGGCTTGATT	TTGAGATTAACACCTTGACT
CsaLecRLK16	CTCGGTCTCAATGTCAAT	TCAATCCAAGCAGTAATCT
CsaLecRLK15	TTCCACCTATCACTCCAT	GAAGTATTGAAGAATCCGTTAG
CsaLecRLK14	TAGAGATGATAAGTGGTATGAA	CTAATGGTATTCCGTCCTT
CsaLecRLK2	TCTTCTTGCTTACGAGTTC	TTCCTACCGCTATGTTGA
CsaLecRLK9	TTCGGCTCTGTGGATACT	TGTCTTGATTATGATGTGATGGA
CsaLecRLK3	TGGCTAAGGAGAATCGTA	CAAGAGTTCGTATCAAGAGT
CsaLecRLK4	TGAGTATATGAGCAATGG	ATATCGCAGTGGATTATC
CsaLecRLK8	TCTTGGTTCTGTTGATGAC	CGAGCAATAGCACTTACTT
CsaLecRLK6	ATTCTTCCTCTTCTTGTCTT	TTCCTACTCCTTCCTTCA
CsaLecRLK5	ATGGTGCTATTAGAAGTTG	TGCTGAAGATGATGATTG
CsaLecRLK7	TTACGCTTACATTCTATTGG	ACTTCCTCTAACAACACTAT
CsaLecRLK13	TTGCCTCATTCTCATATTCAT	CTGTTGGTGGTGTAGTTG
CsaLecRLK12	TGGACTATTATGTGTTCA	GTTAGATTCATTGGTGTTA
CsaLecRLK11	GTGGTTATGATGCTAAGT	TGAATGTTGAAGAGTTGT
CsaLecRLK16	TAAGGCAACGAGGATGGA	TCAAGAGGCAAGGATGGA
CsaLecRLK10	TCAACCAAGGCAACAATG	ACCGTCAACACAACTACA
CsaLecRLK1	CTACCTTCACTGCTACTCA	TCGTTGTCAGATGGCTTA
